# Supplementary material for: Population genomics of Puccinia graminis f.sp. tritici highlights the role of admixture in the origin of virulent wheat rust races
Source: Nat Commun. 2022 Oct 21;13:6287. doi: 10.1038/s41467-022-34050-w (PMC9587050; doi:10.1038/s41467-022-34050-w)
Supplement: Supplementary file 4 — Supplementary Data 1 [file 41467_2022_34050_MOESM4_ESM.xlsx]

## Sheet: predicted_effectors
Effector encoding gene models
asmbl_10000.p1
asmbl_10006.p1
asmbl_1000.p1
asmbl_10025.p1
asmbl_10026.p1
asmbl_10044.p1
asmbl_10045.p1
asmbl_10049.p2
asmbl_10052.p1
asmbl_10056.p1
asmbl_10057.p1
asmbl_10061.p1
asmbl_10063.p1
asmbl_10066.p1
asmbl_10072.p1
asmbl_10085.p1
asmbl_10091.p1
asmbl_10099.p1
asmbl_10100.p1
asmbl_10118.p1
asmbl_10122.p1
asmbl_10125.p1
asmbl_10147.p1
asmbl_10148.p1
asmbl_10158.p1
asmbl_10166.p1
asmbl_10168.p1
asmbl_10188.p1
asmbl_10196.p1
asmbl_1019.p1
asmbl_10237.p1
asmbl_10245.p1
asmbl_10248.p1
asmbl_10257.p1
asmbl_10258.p1
asmbl_10266.p1
asmbl_10295.p1
asmbl_10299.p1
asmbl_10311.p1
asmbl_10315.p1
asmbl_10323.p1
asmbl_10330.p1
asmbl_10350.p1
asmbl_10355.p1
asmbl_10362.p1
asmbl_10366.p1
asmbl_10396.p1
asmbl_10407.p1
asmbl_10414.p1
asmbl_1043.p1
asmbl_1044.p1
asmbl_10463.p1
asmbl_10465.p2
asmbl_10472.p1
asmbl_10473.p1
asmbl_10474.p1
asmbl_10484.p1
asmbl_10488.p1
asmbl_10521.p1
asmbl_10534.p1
asmbl_10539.p1
asmbl_10562.p1
asmbl_10571.p1
asmbl_10631.p1
asmbl_10641.p1
asmbl_10649.p1
asmbl_10668.p1
asmbl_10689.p1
asmbl_10702.p1
asmbl_10704.p1
asmbl_10706.p1
asmbl_10723.p1
asmbl_10724.p1
asmbl_10726.p1
asmbl_10731.p1
asmbl_10748.p1
asmbl_10783.p1
asmbl_10828.p2
asmbl_1083.p1
asmbl_10847.p1
asmbl_10849.p1
asmbl_10870.p1
asmbl_10874.p1
asmbl_10879.p1
asmbl_1087.p1
asmbl_10885.p1
asmbl_10913.p1
asmbl_10919.p1
asmbl_10927.p1
asmbl_1092.p1
asmbl_10949.p1
asmbl_10966.p1
asmbl_10968.p2
asmbl_10970.p1
asmbl_10979.p1
asmbl_10980.p1
asmbl_11007.p1
asmbl_11015.p1
asmbl_11020.p1
asmbl_11039.p1
asmbl_1104.p1
asmbl_11072.p1
asmbl_11074.p1
asmbl_11080.p1
asmbl_11098.p1
asmbl_11152.p1
asmbl_1115.p1
asmbl_11169.p1
asmbl_11186.p1
asmbl_11190.p2
asmbl_11210.p1
asmbl_11216.p1
asmbl_11220.p1
asmbl_11229.p1
asmbl_11235.p1
asmbl_11246.p1
asmbl_11304.p1
asmbl_11306.p1
asmbl_11311.p1
asmbl_11322.p1
asmbl_11325.p1
asmbl_11326.p1
asmbl_11360.p1
asmbl_11364.p1
asmbl_11409.p1
asmbl_1140.p1
asmbl_11414.p1
asmbl_11418.p1
asmbl_11428.p1
asmbl_11429.p1
asmbl_11435.p1
asmbl_11470.p1
asmbl_11507.p1
asmbl_11508.p1
asmbl_11550.p1
asmbl_11561.p1
asmbl_11570.p1
asmbl_11571.p1
asmbl_11584.p1
asmbl_11601.p1
asmbl_11603.p1
asmbl_11608.p1
asmbl_11609.p1
asmbl_11617.p3
asmbl_11619.p1
asmbl_11627.p1
asmbl_11644.p1
asmbl_11652.p1
asmbl_11654.p1
asmbl_11657.p1
asmbl_11702.p1
asmbl_11727.p2
asmbl_11732.p1
asmbl_11768.p1
asmbl_11769.p1
asmbl_11793.p1
asmbl_11794.p1
asmbl_11796.p1
asmbl_1180.p1
asmbl_11830.p1
asmbl_11844.p1
asmbl_11846.p1
asmbl_1186.p1
asmbl_11906.p1
asmbl_11933.p1
asmbl_11937.p1
asmbl_11941.p1
asmbl_11956.p1
asmbl_11963.p1
asmbl_11965.p1
asmbl_11967.p1
asmbl_11982.p1
asmbl_11999.p1
asmbl_12020.p1
asmbl_12046.p1
asmbl_12082.p1
asmbl_12083.p1
asmbl_12094.p1
asmbl_12095.p1
asmbl_12103.p1
asmbl_12104.p1
asmbl_12106.p1
asmbl_12110.p1
asmbl_12135.p1
asmbl_12153.p1
asmbl_12172.p1
asmbl_12176.p1
asmbl_12184.p1
asmbl_12186.p1
asmbl_12217.p1
asmbl_12226.p1
asmbl_12231.p1
asmbl_12244.p1
asmbl_12256.p1
asmbl_12284.p1
asmbl_12285.p1
asmbl_12286.p1
asmbl_122.p2
asmbl_1230.p2
asmbl_1233.p1
asmbl_12354.p1
asmbl_12400.p1
asmbl_12409.p1
asmbl_12421.p1
asmbl_12425.p1
asmbl_1242.p1
asmbl_12438.p1
asmbl_12444.p1
asmbl_12448.p1
asmbl_12451.p1
asmbl_12452.p1
asmbl_12528.p1
asmbl_12580.p1
asmbl_12582.p1
asmbl_12585.p1
asmbl_12617.p1
asmbl_12623.p1
asmbl_12636.p1
asmbl_1263.p1
asmbl_12649.p1
asmbl_12653.p1
asmbl_12661.p1
asmbl_12670.p1
asmbl_12693.p1
asmbl_12705.p1
asmbl_12712.p1
asmbl_12714.p1
asmbl_12718.p1
asmbl_12719.p1
asmbl_12723.p1
asmbl_12724.p1
asmbl_12729.p1
asmbl_12766.p1
asmbl_12771.p1
asmbl_12777.p1
asmbl_12815.p1
asmbl_12902.p1
asmbl_12903.p1
asmbl_12906.p1
asmbl_12909.p1
asmbl_1290.p1
asmbl_12912.p1
asmbl_12915.p1
asmbl_12918.p1
asmbl_12930.p1
asmbl_12945.p1
asmbl_1295.p1
asmbl_12962.p1
asmbl_12976.p1
asmbl_12977.p1
asmbl_12986.p1
asmbl_12990.p1
asmbl_13013.p1
asmbl_13015.p1
asmbl_13016.p1
asmbl_13034.p1
asmbl_13056.p1
asmbl_13066.p1
asmbl_13069.p1
asmbl_13092.p1
asmbl_13094.p1
asmbl_13106.p2
asmbl_13112.p1
asmbl_13117.p1
asmbl_1311.p1
asmbl_13133.p1
asmbl_13141.p1
asmbl_13145.p1
asmbl_13162.p1
asmbl_13183.p1
asmbl_13208.p1
asmbl_13214.p1
asmbl_13218.p1
asmbl_13231.p1
asmbl_13242.p1
asmbl_13247.p1
asmbl_13266.p1
asmbl_13274.p1
asmbl_13276.p1
asmbl_13291.p1
asmbl_13295.p1
asmbl_13296.p1
asmbl_1329.p1
asmbl_1330.p1
asmbl_1331.p1
asmbl_13324.p1
asmbl_13358.p1
asmbl_13378.p1
asmbl_13390.p2
asmbl_13391.p1
asmbl_1339.p1
asmbl_13402.p1
asmbl_13405.p1
asmbl_1340.p1
asmbl_13416.p1
asmbl_13432.p1
asmbl_13435.p1
asmbl_13443.p1
asmbl_13447.p1
asmbl_13456.p1
asmbl_13504.p1
asmbl_13508.p1
asmbl_13552.p1
asmbl_13562.p1
asmbl_1356.p1
asmbl_13584.p1
asmbl_13587.p1
asmbl_13603.p1
asmbl_13636.p1
asmbl_13678.p1
asmbl_13682.p1
asmbl_13686.p1
asmbl_13697.p1
asmbl_13706.p1
asmbl_13722.p1
asmbl_1372.p1
asmbl_13733.p1
asmbl_13734.p1
asmbl_1373.p1
asmbl_13746.p1
asmbl_13752.p1
asmbl_13761.p1
asmbl_13776.p1
asmbl_13784.p1
asmbl_13788.p2
asmbl_13820.p1
asmbl_13830.p1
asmbl_13843.p1
asmbl_13845.p1
asmbl_13871.p1
asmbl_13877.p1
asmbl_13889.p1
asmbl_13897.p1
asmbl_138.p1
asmbl_13921.p1
asmbl_13923.p1
asmbl_13924.p1
asmbl_13927.p1
asmbl_13932.p1
asmbl_13936.p1
asmbl_13941.p1
asmbl_13963.p1
asmbl_13968.p1
asmbl_13969.p1
asmbl_13972.p1
asmbl_14016.p1
asmbl_14020.p1
asmbl_14030.p1
asmbl_14063.p1
asmbl_14078.p2
asmbl_140.p1
asmbl_14126.p1
asmbl_14142.p2
asmbl_14157.p1
asmbl_14193.p1
asmbl_14199.p1
asmbl_14202.p1
asmbl_14221.p1
asmbl_14244.p1
asmbl_14251.p1
asmbl_14262.p1
asmbl_14270.p1
asmbl_14271.p1
asmbl_14275.p1
asmbl_14282.p1
asmbl_14294.p1
asmbl_1429.p1
asmbl_14303.p1
asmbl_14319.p1
asmbl_14326.p1
asmbl_14361.p1
asmbl_14364.p1
asmbl_14370.p1
asmbl_14377.p1
asmbl_14386.p1
asmbl_14398.p1
asmbl_143.p1
asmbl_14404.p1
asmbl_1440.p1
asmbl_1441.p1
asmbl_14460.p1
asmbl_14477.p2
asmbl_1448.p1
asmbl_14501.p1
asmbl_14503.p1
asmbl_14504.p1
asmbl_14513.p1
asmbl_14514.p1
asmbl_14516.p1
asmbl_14531.p1
asmbl_1455.p1
asmbl_14585.p1
asmbl_14617.p1
asmbl_1461.p1
asmbl_14624.p1
asmbl_14630.p1
asmbl_14636.p1
asmbl_14648.p1
asmbl_14659.p1
asmbl_1465.p1
asmbl_14674.p1
asmbl_14682.p1
asmbl_14689.p1
asmbl_14703.p1
asmbl_14704.p1
asmbl_14716.p1
asmbl_14724.p1
asmbl_14726.p1
asmbl_14740.p1
asmbl_14753.p1
asmbl_14770.p1
asmbl_14773.p1
asmbl_14776.p1
asmbl_1477.p1
asmbl_14784.p2
asmbl_14794.p1
asmbl_14806.p1
asmbl_14811.p1
asmbl_14818.p1
asmbl_14820.p1
asmbl_14824.p1
asmbl_14847.p1
asmbl_1485.p1
asmbl_14864.p1
asmbl_14865.p1
asmbl_1486.p1
asmbl_1487.p1
asmbl_14891.p1
asmbl_148.p1
asmbl_14915.p1
asmbl_1491.p1
asmbl_14925.p1
asmbl_14935.p1
asmbl_1493.p1
asmbl_14956.p1
asmbl_14958.p1
asmbl_14967.p1
asmbl_14974.p1
asmbl_15016.p1
asmbl_15019.p1
asmbl_15021.p1
asmbl_15042.p1
asmbl_15066.p1
asmbl_15069.p1
asmbl_1507.p1
asmbl_15099.p1
asmbl_1509.p1
asmbl_15104.p1
asmbl_15139.p1
asmbl_15142.p1
asmbl_15146.p1
asmbl_15147.p2
asmbl_15154.p1
asmbl_15162.p1
asmbl_15167.p1
asmbl_15169.p1
asmbl_15177.p1
asmbl_15182.p1
asmbl_15183.p1
asmbl_15198.p1
asmbl_15202.p1
asmbl_15206.p1
asmbl_15213.p1
asmbl_1522.p1
asmbl_15233.p1
asmbl_15243.p1
asmbl_15247.p1
asmbl_15253.p1
asmbl_15260.p1
asmbl_15263.p2
asmbl_15266.p1
asmbl_15275.p1
asmbl_15327.p1
asmbl_15338.p1
asmbl_15345.p1
asmbl_15350.p1
asmbl_15355.p1
asmbl_15357.p1
asmbl_15401.p1
asmbl_15410.p1
asmbl_15411.p1
asmbl_15419.p1
asmbl_15425.p1
asmbl_15430.p1
asmbl_15432.p1
asmbl_15434.p1
asmbl_15439.p1
asmbl_15442.p1
asmbl_15453.p1
asmbl_15481.p1
asmbl_15500.p1
asmbl_15505.p1
asmbl_15510.p1
asmbl_15511.p1
asmbl_15512.p1
asmbl_15542.p1
asmbl_15543.p1
asmbl_15562.p1
asmbl_15566.p1
asmbl_15567.p1
asmbl_15576.p1
asmbl_15583.p1
asmbl_15594.p1
asmbl_15626.p1
asmbl_15628.p1
asmbl_15634.p1
asmbl_15664.p1
asmbl_15676.p1
asmbl_15677.p1
asmbl_15678.p1
asmbl_15680.p1
asmbl_15691.p1
asmbl_15702.p1
asmbl_1570.p1
asmbl_15725.p1
asmbl_15728.p1
asmbl_15737.p1
asmbl_15739.p1
asmbl_15746.p1
asmbl_15747.p1
asmbl_1574.p1
asmbl_15752.p1
asmbl_15753.p1
asmbl_15757.p1
asmbl_15759.p1
asmbl_1576.p1
asmbl_15790.p1
asmbl_1580.p1
asmbl_1581.p1
asmbl_15842.p3
asmbl_15856.p1
asmbl_15862.p1
asmbl_15863.p3
asmbl_15870.p1
asmbl_15873.p1
asmbl_15888.p1
asmbl_15896.p1
asmbl_1589.p1
asmbl_15915.p1
asmbl_15919.p1
asmbl_15927.p1
asmbl_15929.p1
asmbl_15935.p1
asmbl_15938.p1
asmbl_1593.p3
asmbl_15946.p1
asmbl_15949.p1
asmbl_15951.p4
asmbl_15955.p1
asmbl_15957.p1
asmbl_1595.p1
asmbl_15961.p1
asmbl_15969.p1
asmbl_15970.p1
asmbl_15972.p1
asmbl_15988.p1
asmbl_15992.p1
asmbl_16004.p1
asmbl_16004.p2
asmbl_16004.p3
asmbl_16014.p1
asmbl_1603.p1
asmbl_16041.p1
asmbl_16044.p1
asmbl_16059.p1
asmbl_1606.p2
asmbl_16086.p1
asmbl_16087.p1
asmbl_16122.p1
asmbl_16125.p1
asmbl_16127.p1
asmbl_1612.p1
asmbl_16134.p1
asmbl_16144.p1
asmbl_16158.p1
asmbl_1618.p1
asmbl_16195.p1
asmbl_16197.p1
asmbl_16202.p1
asmbl_16214.p1
asmbl_16218.p1
asmbl_16219.p1
asmbl_16221.p1
asmbl_16224.p1
asmbl_16241.p1
asmbl_16272.p1
asmbl_16274.p1
asmbl_162.p1
asmbl_16301.p2
asmbl_16309.p1
asmbl_16310.p1
asmbl_1631.p1
asmbl_16321.p1
asmbl_16336.p1
asmbl_16352.p1
asmbl_16370.p1
asmbl_16372.p1
asmbl_16375.p1
asmbl_16381.p1
asmbl_16402.p1
asmbl_16407.p1
asmbl_16412.p1
asmbl_16423.p1
asmbl_16424.p1
asmbl_16427.p1
asmbl_16455.p1
asmbl_16459.p1
asmbl_16464.p1
asmbl_16486.p1
asmbl_16508.p1
asmbl_1650.p1
asmbl_16528.p1
asmbl_16543.p1
asmbl_16546.p1
asmbl_16555.p2
asmbl_16556.p1
asmbl_16565.p1
asmbl_1656.p1
asmbl_16598.p2
asmbl_16607.p1
asmbl_16612.p1
asmbl_16627.p1
asmbl_1664.p1
asmbl_1664.p3
asmbl_16650.p1
asmbl_16656.p1
asmbl_16658.p1
asmbl_16661.p1
asmbl_16681.p1
asmbl_16685.p1
asmbl_16693.p1
asmbl_16701.p1
asmbl_16702.p1
asmbl_16704.p1
asmbl_16709.p1
asmbl_16717.p1
asmbl_16729.p1
asmbl_16734.p1
asmbl_16875.p1
asmbl_16877.p1
asmbl_16892.p1
asmbl_16901.p1
asmbl_16917.p1
asmbl_1694.p1
asmbl_16959.p1
asmbl_16965.p1
asmbl_16966.p1
asmbl_1701.p1
asmbl_1707.p1
asmbl_17108.p1
asmbl_17109.p1
asmbl_17136.p1
asmbl_17141.p1
asmbl_17151.p1
asmbl_17154.p1
asmbl_17167.p1
asmbl_17191.p1
asmbl_17199.p1
asmbl_17204.p1
asmbl_17271.p1
asmbl_17334.p1
asmbl_17343.p1
asmbl_17356.p1
asmbl_1736.p1
asmbl_17373.p1
asmbl_17387.p1
asmbl_17404.p1
asmbl_17415.p1
asmbl_17419.p1
asmbl_17419.p2
asmbl_17427.p1
asmbl_17436.p1
asmbl_1743.p1
asmbl_17447.p1
asmbl_17478.p1
asmbl_17480.p1
asmbl_17491.p1
asmbl_17499.p1
asmbl_17503.p1
asmbl_17507.p3
asmbl_17523.p1
asmbl_17557.p1
asmbl_17558.p1
asmbl_17572.p1
asmbl_17579.p1
asmbl_17593.p1
asmbl_17611.p1
asmbl_17616.p1
asmbl_17617.p1
asmbl_1761.p3
asmbl_17641.p1
asmbl_17642.p1
asmbl_17643.p1
asmbl_17645.p1
asmbl_17654.p1
asmbl_17658.p1
asmbl_17665.p1
asmbl_17671.p2
asmbl_17674.p1
asmbl_17676.p1
asmbl_17688.p1
asmbl_17718.p1
asmbl_17732.p1
asmbl_17747.p1
asmbl_17751.p1
asmbl_17757.p1
asmbl_17760.p1
asmbl_17764.p1
asmbl_17792.p1
asmbl_17816.p1
asmbl_17851.p1
asmbl_17863.p1
asmbl_17873.p1
asmbl_17877.p1
asmbl_17880.p1
asmbl_17890.p1
asmbl_17894.p1
asmbl_17896.p1
asmbl_17898.p1
asmbl_1790.p1
asmbl_17934.p1
asmbl_17955.p1
asmbl_17976.p2
asmbl_179.p1
asmbl_18022.p1
asmbl_18028.p1
asmbl_18033.p1
asmbl_18039.p2
asmbl_18066.p1
asmbl_18082.p1
asmbl_18090.p1
asmbl_18096.p1
asmbl_18101.p1
asmbl_18106.p1
asmbl_18114.p1
asmbl_18126.p1
asmbl_18138.p1
asmbl_18141.p1
asmbl_18146.p1
asmbl_18192.p1
asmbl_18193.p2
asmbl_18197.p1
asmbl_18198.p1
asmbl_181.p1
asmbl_18206.p1
asmbl_18214.p1
asmbl_18220.p1
asmbl_18223.p1
asmbl_18230.p1
asmbl_18243.p1
asmbl_18255.p1
asmbl_18280.p1
asmbl_18283.p1
asmbl_18295.p1
asmbl_18305.p1
asmbl_18307.p1
asmbl_18330.p1
asmbl_1835.p1
asmbl_18370.p1
asmbl_18392.p1
asmbl_183.p1
asmbl_18404.p1
asmbl_1840.p1
asmbl_18423.p1
asmbl_18431.p1
asmbl_18435.p1
asmbl_1848.p1
asmbl_18495.p1
asmbl_18502.p1
asmbl_18512.p2
asmbl_18520.p1
asmbl_18523.p1
asmbl_18535.p1
asmbl_18542.p1
asmbl_1854.p1
asmbl_18563.p2
asmbl_18594.p1
asmbl_18595.p1
asmbl_18597.p1
asmbl_185.p1
asmbl_18602.p1
asmbl_18621.p1
asmbl_18634.p1
asmbl_18648.p1
asmbl_18683.p1
asmbl_18688.p1
asmbl_18689.p1
asmbl_18703.p1
asmbl_18716.p1
asmbl_18718.p1
asmbl_1871.p1
asmbl_18720.p1
asmbl_18721.p1
asmbl_18722.p1
asmbl_18730.p1
asmbl_18735.p1
asmbl_18748.p1
asmbl_18756.p1
asmbl_18758.p1
asmbl_18760.p1
asmbl_18769.p1
asmbl_18772.p1
asmbl_1877.p1
asmbl_18800.p1
asmbl_18809.p1
asmbl_1880.p1
asmbl_18823.p1
asmbl_18835.p1
asmbl_18836.p1
asmbl_18837.p1
asmbl_18841.p1
asmbl_18844.p1
asmbl_18855.p1
asmbl_18862.p1
asmbl_18866.p1
asmbl_18877.p1
asmbl_18891.p2
asmbl_18895.p1
asmbl_1889.p1
asmbl_18904.p1
asmbl_18924.p1
asmbl_18927.p1
asmbl_18928.p1
asmbl_18936.p1
asmbl_1893.p1
asmbl_18958.p1
asmbl_18967.p1
asmbl_18986.p1
asmbl_18992.p1
asmbl_18995.p1
asmbl_19006.p1
asmbl_1900.p1
asmbl_19020.p1
asmbl_19027.p1
asmbl_19035.p1
asmbl_19050.p1
asmbl_19060.p1
asmbl_19088.p1
asmbl_19091.p1
asmbl_19102.p1
asmbl_19128.p1
asmbl_19139.p1
asmbl_19153.p1
asmbl_1915.p1
asmbl_19170.p1
asmbl_19176.p1
asmbl_19181.p2
asmbl_19183.p1
asmbl_19186.p1
asmbl_19190.p1
asmbl_19210.p1
asmbl_19221.p1
asmbl_19223.p1
asmbl_19246.p1
asmbl_19248.p1
asmbl_19254.p1
asmbl_19273.p1
asmbl_19274.p1
asmbl_19282.p1
asmbl_19290.p1
asmbl_19327.p1
asmbl_19333.p1
asmbl_19339.p1
asmbl_19339.p2
asmbl_19350.p1
asmbl_19356.p1
asmbl_19360.p1
asmbl_19363.p1
asmbl_19377.p1
asmbl_19379.p1
asmbl_19383.p1
asmbl_19385.p1
asmbl_19397.p1
asmbl_19401.p1
asmbl_19425.p1
asmbl_1942.p1
asmbl_19435.p1
asmbl_19440.p1
asmbl_19450.p1
asmbl_19455.p1
asmbl_19457.p1
asmbl_19460.p1
asmbl_1946.p1
asmbl_19488.p1
asmbl_19491.p1
asmbl_19496.p1
asmbl_1950.p1
asmbl_19512.p1
asmbl_19513.p1
asmbl_19548.p1
asmbl_19553.p1
asmbl_19560.p1
asmbl_19565.p1
asmbl_19570.p1
asmbl_19571.p1
asmbl_19572.p1
asmbl_19584.p1
asmbl_19588.p1
asmbl_19595.p1
asmbl_19626.p1
asmbl_19629.p1
asmbl_19639.p1
asmbl_19645.p1
asmbl_19655.p1
asmbl_19660.p1
asmbl_19666.p2
asmbl_19668.p1
asmbl_1966.p1
asmbl_19674.p1
asmbl_19685.p1
asmbl_1968.p1
asmbl_19696.p1
asmbl_1969.p1
asmbl_19712.p1
asmbl_19739.p1
asmbl_19742.p1
asmbl_19748.p1
asmbl_19764.p1
asmbl_19767.p2
asmbl_19776.p1
asmbl_19780.p1
asmbl_19786.p1
asmbl_19796.p1
asmbl_19803.p1
asmbl_19805.p1
asmbl_19813.p1
asmbl_1982.p1
asmbl_1985.p1
asmbl_19882.p1
asmbl_19883.p2
asmbl_19893.p1
asmbl_19903.p1
asmbl_19913.p1
asmbl_19916.p1
asmbl_19917.p1
asmbl_19918.p2
asmbl_19919.p1
asmbl_19924.p1
asmbl_19935.p1
asmbl_19936.p1
asmbl_19952.p1
asmbl_19973.p1
asmbl_19984.p1
asmbl_19990.p1
asmbl_19994.p1
asmbl_2001.p1
asmbl_20035.p1
asmbl_20053.p1
asmbl_20057.p1
asmbl_20073.p1
asmbl_20085.p1
asmbl_20087.p1
asmbl_20095.p1
asmbl_20109.p1
asmbl_20111.p1
asmbl_20151.p1
asmbl_20166.p1
asmbl_20187.p1
asmbl_20188.p1
asmbl_20195.p2
asmbl_20226.p1
asmbl_20227.p1
asmbl_2023.p1
asmbl_20272.p1
asmbl_20280.p1
asmbl_20291.p1
asmbl_20339.p1
asmbl_20342.p1
asmbl_20343.p1
asmbl_20350.p1
asmbl_20354.p1
asmbl_20375.p1
asmbl_20377.p1
asmbl_2037.p1
asmbl_20383.p1
asmbl_20401.p1
asmbl_2040.p1
asmbl_20430.p1
asmbl_20465.p1
asmbl_20472.p1
asmbl_20474.p1
asmbl_20519.p1
asmbl_20527.p1
asmbl_20539.p1
asmbl_20545.p1
asmbl_20553.p1
asmbl_20570.p1
asmbl_20572.p1
asmbl_20575.p1
asmbl_2057.p1
asmbl_20603.p1
asmbl_20616.p1
asmbl_20629.p2
asmbl_20632.p1
asmbl_2063.p1
asmbl_20658.p1
asmbl_20671.p1
asmbl_20672.p2
asmbl_2067.p1
asmbl_20694.p1
asmbl_20696.p1
asmbl_20700.p1
asmbl_20714.p1
asmbl_20716.p1
asmbl_20750.p1
asmbl_20803.p1
asmbl_20825.p1
asmbl_20832.p1
asmbl_20841.p1
asmbl_20845.p1
asmbl_20860.p1
asmbl_20872.p1
asmbl_20873.p1
asmbl_20881.p1
asmbl_20884.p1
asmbl_20885.p2
asmbl_20892.p1
asmbl_20893.p1
asmbl_20898.p1
asmbl_20901.p1
asmbl_20904.p1
asmbl_20908.p1
asmbl_2090.p1
asmbl_20912.p1
asmbl_20920.p1
asmbl_20937.p1
asmbl_20941.p1
asmbl_20949.p1
asmbl_20953.p1
asmbl_20959.p1
asmbl_20967.p1
asmbl_20977.p1
asmbl_20980.p1
asmbl_20990.p1
asmbl_2099.p1
asmbl_21050.p1
asmbl_21052.p1
asmbl_21062.p1
asmbl_21091.p1
asmbl_21095.p1
asmbl_21097.p1
asmbl_2109.p1
asmbl_210.p1
asmbl_21103.p1
asmbl_21104.p1
asmbl_21122.p1
asmbl_21138.p1
asmbl_21153.p1
asmbl_2115.p1
asmbl_21160.p1
asmbl_21192.p1
asmbl_21274.p1
asmbl_21283.p1
asmbl_21311.p1
asmbl_21321.p1
asmbl_21325.p1
asmbl_21327.p1
asmbl_2134.p2
asmbl_21352.p1
asmbl_21357.p1
asmbl_21358.p1
asmbl_21366.p1
asmbl_21368.p1
asmbl_2136.p1
asmbl_21390.p2
asmbl_21403.p1
asmbl_21409.p1
asmbl_2140.p1
asmbl_21419.p1
asmbl_21432.p1
asmbl_21455.p1
asmbl_21460.p1
asmbl_21515.p1
asmbl_21557.p1
asmbl_21567.p1
asmbl_21578.p1
asmbl_21584.p1
asmbl_21585.p1
asmbl_21593.p1
asmbl_21595.p1
asmbl_21607.p1
asmbl_21612.p1
asmbl_21616.p1
asmbl_21618.p1
asmbl_21619.p1
asmbl_21628.p1
asmbl_2162.p1
asmbl_21646.p1
asmbl_21662.p1
asmbl_21664.p1
asmbl_2168.p1
asmbl_21709.p1
asmbl_21755.p1
asmbl_21768.p1
asmbl_21780.p1
asmbl_21783.p1
asmbl_21784.p1
asmbl_21789.p1
asmbl_21793.p1
asmbl_21804.p1
asmbl_21807.p1
asmbl_21816.p1
asmbl_21817.p1
asmbl_21822.p1
asmbl_21838.p1
asmbl_21845.p1
asmbl_21849.p1
asmbl_21864.p1
asmbl_21867.p1
asmbl_21876.p1
asmbl_21878.p1
asmbl_21879.p2
asmbl_21885.p2
asmbl_21893.p1
asmbl_21899.p1
asmbl_21920.p1
asmbl_21925.p1
asmbl_21926.p1
asmbl_21930.p2
asmbl_21932.p1
asmbl_21949.p1
asmbl_21955.p1
asmbl_21969.p1
asmbl_21973.p1
asmbl_21976.p1
asmbl_21984.p1
asmbl_21997.p1
asmbl_22001.p1
asmbl_22031.p1
asmbl_22034.p1
asmbl_22052.p1
asmbl_22067.p1
asmbl_22081.p1
asmbl_22095.p1
asmbl_22099.p1
asmbl_22113.p1
asmbl_22121.p1
asmbl_22124.p1
asmbl_22132.p1
asmbl_22143.p1
asmbl_22163.p1
asmbl_22174.p1
asmbl_22207.p1
asmbl_22228.p1
asmbl_22230.p1
asmbl_22239.p1
asmbl_22252.p1
asmbl_22278.p1
asmbl_22282.p1
asmbl_22284.p1
asmbl_22292.p1
asmbl_22315.p1
asmbl_22340.p1
asmbl_22356.p1
asmbl_22361.p1
asmbl_22366.p1
asmbl_22371.p1
asmbl_22402.p1
asmbl_22419.p1
asmbl_22432.p1
asmbl_22452.p1
asmbl_22487.p1
asmbl_22490.p1
asmbl_22494.p1
asmbl_22520.p1
asmbl_22522.p1
asmbl_22524.p1
asmbl_2252.p1
asmbl_22542.p1
asmbl_22546.p1
asmbl_22557.p1
asmbl_22560.p1
asmbl_22586.p1
asmbl_2258.p1
asmbl_22595.p1
asmbl_2259.p1
asmbl_22613.p1
asmbl_22619.p1
asmbl_22644.p1
asmbl_22661.p1
asmbl_22670.p1
asmbl_22675.p1
asmbl_22682.p1
asmbl_22689.p1
asmbl_22700.p2
asmbl_22721.p1
asmbl_22725.p1
asmbl_22741.p1
asmbl_22757.p2
asmbl_22758.p2
asmbl_22761.p2
asmbl_2276.p1
asmbl_22782.p2
asmbl_22785.p1
asmbl_22787.p1
asmbl_22812.p1
asmbl_22814.p1
asmbl_22834.p1
asmbl_22837.p1
asmbl_22853.p1
asmbl_2286.p1
asmbl_22884.p1
asmbl_2288.p1
asmbl_22895.p1
asmbl_228.p1
asmbl_22909.p1
asmbl_22916.p4
asmbl_22919.p1
asmbl_22920.p3
asmbl_22940.p1
asmbl_22941.p1
asmbl_22947.p1
asmbl_22960.p1
asmbl_22968.p1
asmbl_22986.p1
asmbl_22988.p1
asmbl_23011.p1
asmbl_23012.p1
asmbl_23020.p1
asmbl_23022.p1
asmbl_23047.p1
asmbl_23054.p1
asmbl_23055.p1
asmbl_23061.p1
asmbl_23068.p1
asmbl_23069.p1
asmbl_23073.p1
asmbl_23074.p1
asmbl_23081.p1
asmbl_23082.p1
asmbl_23092.p1
asmbl_23096.p1
asmbl_23102.p1
asmbl_23133.p1
asmbl_23138.p1
asmbl_23141.p1
asmbl_23142.p2
asmbl_23143.p1
asmbl_23151.p1
asmbl_23153.p1
asmbl_23176.p1
asmbl_23184.p1
asmbl_23187.p1
asmbl_23188.p1
asmbl_23197.p1
asmbl_23201.p1
asmbl_23202.p1
asmbl_23209.p1
asmbl_23218.p1
asmbl_2322.p1
asmbl_23233.p1
asmbl_23239.p1
asmbl_23260.p1
asmbl_23272.p1
asmbl_23296.p1
asmbl_23352.p1
asmbl_2335.p1
asmbl_23363.p1
asmbl_23383.p1
asmbl_23403.p1
asmbl_23405.p1
asmbl_23409.p1
asmbl_23410.p1
asmbl_23420.p1
asmbl_23443.p1
asmbl_23457.p2
asmbl_23463.p1
asmbl_23466.p1
asmbl_23484.p1
asmbl_23495.p1
asmbl_23513.p1
asmbl_23516.p1
asmbl_23552.p1
asmbl_23581.p1
asmbl_23592.p1
asmbl_23593.p1
asmbl_23594.p1
asmbl_23595.p1
asmbl_2359.p1
asmbl_23608.p1
asmbl_23610.p1
asmbl_23619.p1
asmbl_23621.p1
asmbl_23646.p1
asmbl_2364.p1
asmbl_23654.p1
asmbl_23670.p1
asmbl_23679.p1
asmbl_23681.p1
asmbl_23684.p1
asmbl_23718.p1
asmbl_23723.p1
asmbl_23738.p1
asmbl_23740.p1
asmbl_23755.p1
asmbl_23832.p1
asmbl_23868.p1
asmbl_23877.p1
asmbl_23891.p1
asmbl_238.p1
asmbl_23915.p2
asmbl_23929.p1
asmbl_2393.p1
asmbl_23950.p1
asmbl_23958.p1
asmbl_23960.p1
asmbl_23987.p1
asmbl_23988.p1
asmbl_24014.p1
asmbl_2403.p1
asmbl_24078.p1
asmbl_2407.p1
asmbl_24081.p1
asmbl_2409.p1
asmbl_24118.p1
asmbl_24121.p1
asmbl_24127.p1
asmbl_24140.p1
asmbl_24147.p2
asmbl_24154.p1
asmbl_24175.p1
asmbl_24177.p1
asmbl_2417.p1
asmbl_24181.p1
asmbl_24214.p1
asmbl_24217.p1
asmbl_24222.p1
asmbl_24228.p1
asmbl_24235.p1
asmbl_24246.p1
asmbl_24274.p1
asmbl_24285.p1
asmbl_24299.p1
asmbl_24311.p1
asmbl_24317.p1
asmbl_24323.p1
asmbl_24329.p1
asmbl_24348.p1
asmbl_24353.p1
asmbl_24373.p1
asmbl_24382.p1
asmbl_24387.p1
asmbl_24416.p2
asmbl_24417.p1
asmbl_24419.p1
asmbl_24423.p1
asmbl_2442.p1
asmbl_24437.p1
asmbl_24460.p1
asmbl_2446.p2
asmbl_24478.p1
asmbl_24481.p1
asmbl_24486.p1
asmbl_24499.p1
asmbl_244.p1
asmbl_24506.p1
asmbl_24517.p1
asmbl_24518.p1
asmbl_24519.p1
asmbl_24520.p1
asmbl_24528.p1
asmbl_24529.p1
asmbl_24537.p1
asmbl_24538.p1
asmbl_2453.p1
asmbl_24540.p1
asmbl_24565.p2
asmbl_24569.p1
asmbl_2458.p1
asmbl_2462.p1
asmbl_24646.p1
asmbl_24675.p1
asmbl_24823.p1
asmbl_24835.p1
asmbl_24845.p1
asmbl_24846.p1
asmbl_24868.p1
asmbl_24869.p1
asmbl_24872.p1
asmbl_24884.p1
asmbl_24886.p1
asmbl_24889.p1
asmbl_24901.p1
asmbl_24910.p1
asmbl_24911.p1
asmbl_24934.p1
asmbl_24994.p1
asmbl_25001.p1
asmbl_25002.p1
asmbl_25010.p1
asmbl_25016.p1
asmbl_25022.p1
asmbl_25038.p1
asmbl_25058.p1
asmbl_25059.p1
asmbl_25076.p1
asmbl_25077.p1
asmbl_25079.p1
asmbl_25097.p1
asmbl_25114.p1
asmbl_25132.p1
asmbl_25161.p1
asmbl_25163.p1
asmbl_25176.p1
asmbl_25189.p1
asmbl_25216.p1
asmbl_25252.p1
asmbl_25289.p1
asmbl_25300.p1
asmbl_25306.p1
asmbl_25313.p1
asmbl_25333.p1
asmbl_25336.p1
asmbl_25343.p1
asmbl_25373.p1
asmbl_25378.p1
asmbl_25407.p1
asmbl_25416.p1
asmbl_25428.p1
asmbl_25436.p1
asmbl_25440.p1
asmbl_25445.p1
asmbl_25446.p1
asmbl_25447.p1
asmbl_25459.p1
asmbl_25460.p1
asmbl_25461.p1
asmbl_25463.p1
asmbl_25468.p1
asmbl_25489.p1
asmbl_25504.p1
asmbl_25508.p1
asmbl_2550.p1
asmbl_25519.p1
asmbl_25546.p1
asmbl_25549.p1
asmbl_25556.p1
asmbl_25559.p1
asmbl_25561.p1
asmbl_25595.p1
asmbl_25607.p1
asmbl_25625.p1
asmbl_25647.p1
asmbl_25686.p1
asmbl_25689.p1
asmbl_25690.p1
asmbl_25709.p1
asmbl_25712.p1
asmbl_25720.p1
asmbl_25733.p1
asmbl_25762.p1
asmbl_25769.p1
asmbl_25788.p1
asmbl_25804.p1
asmbl_25825.p1
asmbl_25853.p1
asmbl_25859.p1
asmbl_25870.p1
asmbl_25912.p2
asmbl_25915.p1
asmbl_25974.p1
asmbl_25977.p1
asmbl_25981.p1
asmbl_25983.p1
asmbl_25996.p1
asmbl_259.p1
asmbl_26008.p1
asmbl_26024.p1
asmbl_26039.p1
asmbl_26041.p1
asmbl_26045.p1
asmbl_26049.p3
asmbl_26092.p1
asmbl_26101.p1
asmbl_26117.p1
asmbl_26131.p1
asmbl_26137.p1
asmbl_26142.p1
asmbl_26147.p1
asmbl_2614.p1
asmbl_26150.p1
asmbl_26183.p1
asmbl_26189.p1
asmbl_26190.p1
asmbl_26200.p1
asmbl_26219.p1
asmbl_2623.p1
asmbl_26240.p1
asmbl_26268.p1
asmbl_26280.p1
asmbl_26284.p1
asmbl_262.p1
asmbl_26306.p1
asmbl_26307.p1
asmbl_26320.p1
asmbl_2632.p1
asmbl_26336.p1
asmbl_26388.p1
asmbl_26390.p1
asmbl_26406.p1
asmbl_26407.p1
asmbl_26408.p1
asmbl_26417.p1
asmbl_26432.p1
asmbl_26441.p1
asmbl_26457.p1
asmbl_26458.p1
asmbl_26464.p1
asmbl_26484.p1
asmbl_26504.p1
asmbl_26507.p1
asmbl_26508.p1
asmbl_2650.p1
asmbl_26511.p1
asmbl_26514.p1
asmbl_26526.p1
asmbl_26532.p1
asmbl_26541.p1
asmbl_26542.p1
asmbl_26549.p1
asmbl_26550.p1
asmbl_26564.p1
asmbl_26570.p1
asmbl_26600.p1
asmbl_2661.p2
asmbl_2663.p1
asmbl_26664.p1
asmbl_2669.p1
asmbl_26707.p1
asmbl_26718.p1
asmbl_26737.p1
asmbl_26754.p1
asmbl_2676.p2
asmbl_26780.p1
asmbl_26782.p1
asmbl_26847.p1
asmbl_26853.p1
asmbl_26855.p1
asmbl_26861.p1
asmbl_26883.p1
asmbl_26887.p4
asmbl_26891.p1
asmbl_26892.p1
asmbl_26894.p2
asmbl_26907.p1
asmbl_26926.p1
asmbl_26980.p1
asmbl_27001.p4
asmbl_27033.p1
asmbl_27034.p1
asmbl_27061.p1
asmbl_27071.p1
asmbl_27074.p1
asmbl_2708.p1
asmbl_27098.p1
asmbl_27114.p1
asmbl_27115.p1
asmbl_27119.p1
asmbl_27120.p1
asmbl_27124.p1
asmbl_27134.p1
asmbl_27141.p1
asmbl_27187.p1
asmbl_27191.p1
asmbl_27194.p1
asmbl_27195.p1
asmbl_27204.p1
asmbl_27211.p1
asmbl_27213.p1
asmbl_27227.p1
asmbl_27232.p1
asmbl_27239.p1
asmbl_2725.p1
asmbl_27260.p1
asmbl_27264.p1
asmbl_27265.p1
asmbl_27269.p1
asmbl_27279.p1
asmbl_27290.p3
asmbl_27297.p1
asmbl_27302.p1
asmbl_27322.p1
asmbl_27338.p1
asmbl_27348.p1
asmbl_2734.p1
asmbl_27361.p1
asmbl_27376.p1
asmbl_27379.p1
asmbl_27412.p1
asmbl_27414.p1
asmbl_27440.p1
asmbl_27451.p1
asmbl_27455.p1
asmbl_2745.p1
asmbl_27466.p1
asmbl_27472.p1
asmbl_274.p1
asmbl_2750.p1
asmbl_2751.p1
asmbl_27570.p1
asmbl_27585.p1
asmbl_27617.p1
asmbl_27642.p1
asmbl_27651.p1
asmbl_27727.p1
asmbl_27728.p2
asmbl_27736.p1
asmbl_27749.p1
asmbl_27770.p1
asmbl_27771.p1
asmbl_27778.p1
asmbl_27785.p1
asmbl_2778.p1
asmbl_277.p1
asmbl_27800.p1
asmbl_27807.p1
asmbl_27816.p1
asmbl_27833.p1
asmbl_27834.p1
asmbl_27846.p1
asmbl_27851.p1
asmbl_2787.p1
asmbl_27889.p1
asmbl_27892.p1
asmbl_27895.p1
asmbl_27903.p1
asmbl_27906.p1
asmbl_27916.p1
asmbl_27948.p1
asmbl_27962.p1
asmbl_27971.p2
asmbl_27972.p1
asmbl_28004.p1
asmbl_28010.p1
asmbl_28014.p1
asmbl_28032.p1
asmbl_28038.p1
asmbl_28045.p1
asmbl_28064.p1
asmbl_2807.p1
asmbl_2809.p1
asmbl_2810.p1
asmbl_28119.p1
asmbl_28130.p1
asmbl_28145.p1
asmbl_28156.p1
asmbl_28165.p1
asmbl_28166.p1
asmbl_28169.p1
asmbl_28179.p1
asmbl_28181.p1
asmbl_28208.p1
asmbl_28225.p2
asmbl_28229.p1
asmbl_28235.p1
asmbl_28236.p1
asmbl_28244.p1
asmbl_28272.p1
asmbl_2827.p1
asmbl_28293.p1
asmbl_28299.p1
asmbl_28302.p1
asmbl_28307.p1
asmbl_28310.p1
asmbl_28345.p1
asmbl_28346.p1
asmbl_28347.p1
asmbl_2834.p1
asmbl_28357.p1
asmbl_28364.p1
asmbl_28367.p1
asmbl_28369.p1
asmbl_28376.p1
asmbl_28398.p1
asmbl_28400.p1
asmbl_28422.p1
asmbl_28426.p1
asmbl_28443.p1
asmbl_2845.p1
asmbl_28470.p1
asmbl_28489.p1
asmbl_28493.p1
asmbl_28496.p1
asmbl_284.p1
asmbl_28502.p1
asmbl_28515.p1
asmbl_28519.p1
asmbl_28544.p1
asmbl_28546.p1
asmbl_2854.p1
asmbl_28557.p1
asmbl_28576.p1
asmbl_2857.p1
asmbl_28607.p1
asmbl_28610.p1
asmbl_28618.p1
asmbl_28636.p1
asmbl_2863.p1
asmbl_28650.p1
asmbl_28677.p1
asmbl_28688.p1
asmbl_28699.p1
asmbl_28704.p1
asmbl_28722.p1
asmbl_28734.p1
asmbl_2874.p1
asmbl_28750.p1
asmbl_28760.p1
asmbl_28764.p1
asmbl_28779.p1
asmbl_2884.p1
asmbl_28866.p1
asmbl_2886.p1
asmbl_28890.p1
asmbl_28917.p1
asmbl_28931.p1
asmbl_28945.p1
asmbl_28952.p1
asmbl_28964.p1
asmbl_28968.p1
asmbl_28985.p1
asmbl_28987.p1
asmbl_28998.p1
asmbl_29005.p1
asmbl_29006.p1
asmbl_29019.p1
asmbl_29023.p1
asmbl_29024.p1
asmbl_29034.p1
asmbl_29067.p1
asmbl_29090.p1
asmbl_29112.p1
asmbl_29120.p2
asmbl_29137.p1
asmbl_2913.p1
asmbl_29145.p1
asmbl_29157.p1
asmbl_29161.p1
asmbl_29163.p1
asmbl_29171.p1
asmbl_29192.p1
asmbl_29198.p1
asmbl_29205.p1
asmbl_29207.p1
asmbl_29235.p1
asmbl_29253.p3
asmbl_29258.p1
asmbl_2926.p1
asmbl_29277.p1
asmbl_29289.p1
asmbl_29311.p1
asmbl_29315.p1
asmbl_29321.p1
asmbl_29324.p1
asmbl_29337.p1
asmbl_29342.p1
asmbl_29362.p1
asmbl_29369.p1
asmbl_29376.p1
asmbl_29379.p1
asmbl_29380.p1
asmbl_29382.p1
asmbl_29385.p1
asmbl_29403.p1
asmbl_29405.p1
asmbl_29411.p1
asmbl_29442.p1
asmbl_29468.p1
asmbl_29474.p1
asmbl_29499.p1
asmbl_2951.p1
asmbl_29521.p1
asmbl_29535.p1
asmbl_2953.p1
asmbl_29560.p1
asmbl_2956.p1
asmbl_2957.p1
asmbl_29583.p1
asmbl_29596.p1
asmbl_29605.p1
asmbl_29606.p1
asmbl_29609.p1
asmbl_29615.p3
asmbl_29617.p1
asmbl_29623.p1
asmbl_29626.p1
asmbl_29641.p1
asmbl_29652.p1
asmbl_29705.p1
asmbl_29724.p1
asmbl_29740.p3
asmbl_29751.p1
asmbl_29760.p1
asmbl_29761.p1
asmbl_2976.p1
asmbl_29782.p1
asmbl_29790.p1
asmbl_29792.p1
asmbl_29793.p1
asmbl_29804.p1
asmbl_29805.p1
asmbl_29813.p1
asmbl_29845.p1
asmbl_29857.p1
asmbl_29858.p1
asmbl_29866.p1
asmbl_29882.p1
asmbl_29889.p1
asmbl_29890.p1
asmbl_29907.p1
asmbl_29908.p1
asmbl_29916.p1
asmbl_29922.p1
asmbl_29934.p1
asmbl_29945.p1
asmbl_2994.p1
asmbl_29964.p2
asmbl_29966.p1
asmbl_2999.p1
asmbl_30001.p1
asmbl_30004.p1
asmbl_30006.p1
asmbl_30013.p1
asmbl_30014.p1
asmbl_30023.p1
asmbl_30028.p2
asmbl_3002.p1
asmbl_30043.p1
asmbl_30056.p1
asmbl_300.p3
asmbl_30104.p1
asmbl_30131.p1
asmbl_30141.p1
asmbl_30144.p1
asmbl_3014.p1
asmbl_30155.p1
asmbl_3015.p1
asmbl_30166.p1
asmbl_3016.p1
asmbl_30175.p1
asmbl_30179.p1
asmbl_3017.p1
asmbl_30182.p1
asmbl_3020.p1
asmbl_30212.p1
asmbl_3022.p1
asmbl_30237.p1
asmbl_30315.p2
asmbl_3033.p1
asmbl_30358.p1
asmbl_30360.p1
asmbl_30361.p2
asmbl_30363.p1
asmbl_30364.p1
asmbl_30366.p1
asmbl_30375.p1
asmbl_30390.p2
asmbl_30397.p1
asmbl_30404.p1
asmbl_30417.p1
asmbl_30423.p1
asmbl_30424.p1
asmbl_30451.p1
asmbl_3045.p1
asmbl_30461.p1
asmbl_30488.p1
asmbl_3048.p1
asmbl_30495.p1
asmbl_30497.p1
asmbl_30503.p1
asmbl_30504.p1
asmbl_30508.p1
asmbl_3051.p1
asmbl_30520.p1
asmbl_30526.p1
asmbl_30551.p1
asmbl_30586.p1
asmbl_30597.p1
asmbl_30602.p1
asmbl_30607.p1
asmbl_30611.p1
asmbl_30635.p1
asmbl_30636.p1
asmbl_30650.p1
asmbl_3065.p1
asmbl_30663.p1
asmbl_30682.p1
asmbl_30688.p1
asmbl_30720.p1
asmbl_30730.p1
asmbl_30737.p1
asmbl_30740.p1
asmbl_30741.p1
asmbl_30756.p1
asmbl_30757.p1
asmbl_30761.p1
asmbl_30766.p1
asmbl_3078.p1
asmbl_3080.p1
asmbl_30825.p1
asmbl_3082.p1
asmbl_30834.p2
asmbl_30837.p1
asmbl_30839.p1
asmbl_30841.p1
asmbl_30855.p1
asmbl_30889.p1
asmbl_30901.p1
asmbl_30915.p1
asmbl_3091.p1
asmbl_30938.p1
asmbl_30947.p1
asmbl_30961.p1
asmbl_30986.p1
asmbl_30997.p1
asmbl_31018.p1
asmbl_31028.p1
asmbl_31037.p2
asmbl_31039.p1
asmbl_31067.p1
asmbl_31077.p1
asmbl_31079.p1
asmbl_31112.p1
asmbl_31172.p1
asmbl_3117.p1
asmbl_31189.p1
asmbl_31209.p1
asmbl_31216.p1
asmbl_31232.p1
asmbl_31235.p1
asmbl_31254.p1
asmbl_31269.p1
asmbl_31274.p1
asmbl_31296.p1
asmbl_31300.p1
asmbl_31304.p1
asmbl_31316.p1
asmbl_31324.p1
asmbl_31339.p1
asmbl_31353.p1
asmbl_31368.p1
asmbl_31384.p1
asmbl_31387.p1
asmbl_31397.p1
asmbl_31399.p1
asmbl_31404.p1
asmbl_31408.p1
asmbl_31424.p1
asmbl_31427.p1
asmbl_31459.p1
asmbl_31469.p1
asmbl_31481.p1
asmbl_31488.p1
asmbl_31498.p1
asmbl_31500.p1
asmbl_31519.p1
asmbl_31523.p1
asmbl_31540.p1
asmbl_31550.p1
asmbl_31572.p1
asmbl_31573.p1
asmbl_31590.p1
asmbl_31612.p1
asmbl_31620.p1
asmbl_3163.p1
asmbl_31646.p1
asmbl_31659.p1
asmbl_31663.p1
asmbl_31672.p1
asmbl_31674.p1
asmbl_31677.p1
asmbl_3169.p1
asmbl_3171.p1
asmbl_31758.p1
asmbl_31761.p1
asmbl_3176.p1
asmbl_31770.p1
asmbl_31786.p1
asmbl_3178.p1
asmbl_31793.p1
asmbl_31799.p1
asmbl_31807.p1
asmbl_31814.p1
asmbl_31846.p1
asmbl_31847.p2
asmbl_3184.p1
asmbl_3185.p1
asmbl_31889.p1
asmbl_31895.p1
asmbl_31911.p1
asmbl_31913.p1
asmbl_31915.p1
asmbl_31934.p1
asmbl_31956.p1
asmbl_31957.p1
asmbl_3195.p1
asmbl_31963.p1
asmbl_31971.p1
asmbl_31979.p1
[truncated: 1,953 more rows]
