# Supplementary material for: Population genomics of Puccinia graminis f.sp. tritici highlights the role of admixture in the origin of virulent wheat rust races
Source: Nat Commun. 2022 Oct 21;13:6287. doi: 10.1038/s41467-022-34050-w (PMC9587050; doi:10.1038/s41467-022-34050-w)
Supplement: Supplementary file 5 — Supplementary Data 2 [file 41467_2022_34050_MOESM5_ESM.xlsx]

## Sheet: Sheet1
Pgt isolate	region	country	year_of sampling
00M063C_S59	North_America	USA	2000
00MN99C_S38	North_America	USA	2000
01MN84-A-1-2_S51	North_America	USA	2001
01SD80A_S13	North_America	USA	2001
01TUR17A_S1	Middle_East	Turkey	2001
01TUR34A_S3	Middle_East	Turkey	2001
04KEN15604_S6	Africa	Kenya	2004
04MN74-1_S53	North_America	USA	2004
06KEN19V3_S87	Africa	Kenya	2006
07KEN24-4_S86	Africa	Kenya	2007
09ETH8-3_S85	Africa	Ethopia	2009
09ID073-2_S42	North_America	USA	2009
12ISR2083_S24	Middle_East	Israel	2012
13ETH18-1_S83	Africa	Ethopia	2013
13ETH22-2_S4	Africa	Ethopia	2013
13ETH23-1_S5	Africa	Ethopia	2013
13GER16-1_S88	Europe	Germany	2013
13GER17-2_S54	Europe	Germany	2013
14KEN58-1_S89	Africa	Kenya	2014
59KS19_S45	North_America	USA	1959
61PA80A_S12	North_America	USA	1961
69KS170_S49	North_America	USA	1969
71MN603-2_S43	North_America	USA	1971
72ETH11-4_S6	Africa	Ethopia	1972
72ETH9-3_S7	Africa	Ethopia	1972
72WA109A_S25	North_America	USA	1972
72WA1163A_S65	North_America	USA	1972
73WA399C_S20	North_America	USA	1973
74MN1409_S66	North_America	USA	1974
75LA4C_S48	North_America	USA	1975
75WA1506_S57	North_America	USA	1975
75WA1781C_S52	North_America	USA	1975
76WA1295A_S2	North_America	USA	1976
76WA1374A_S63	North_America	USA	1976
76WA1374B_S3	North_America	USA	1976
76WA1433B_S9	North_America	USA	1976
76WA1468A_S10	North_America	USA	1976
77MAR15_S8	Africa	Morocco	1977
78-21-BB463	North_America	USA	1978
81BRA38A_S77	South_America	Brazil	1981
83ETH13-1_S11	Africa	Ethopia	1983
83IND4A_S13	Asia	India	1983
83PAK03-2_S14	Asia	Pakistan	1983
83TUR1-3_S16	Middle_East	Turkey	1983
84KEN654B_S26	Africa	Kenya	1984
84KEN8B_S18	Africa	Kenya	1984
84MAR10A_S3	Africa	Morocco	1984
86HUN1041A_S19	Europe	Hungary	1986
86MAR179B_S20	Africa	Morocco	1986
87ETH3008D_S40	Africa	Ethopia	1987
87KEN3018-1_S6	Africa	Kenya	1987
87MDG1054A_S21	Africa	Madagascar	1987
95MN1080_S52	North_America	USA	1995
96MN83A-3_S16	North_America	USA	1996
96ZIM1A_S62	Africa	Zimbabwe	1996
99EGY4A_S39	Middle_East	Egypt	1999
99EGY5B_S22	Middle_East	Egypt	1999
99EGY6A_S23	Middle_East	Egypt	1999
B002_S60	North_America	USA	2000
B006_S21	North_America	USA	2000
B008_S27	North_America	USA	2000
B014_S18	North_America	USA	2000
B040_S11	North_America	USA	2000
B042_S50	North_America	USA	2000
B053_S33	North_America	USA	2000
B087_S49	North_America	USA	2000
B098_S23	North_America	USA	2000
B101_S7	North_America	USA	2000
B106_S19	North_America	USA	2000
B108_S34	North_America	USA	2000
B109_S24	North_America	USA	2000
B117_S9	North_America	USA	2000
B025_S68	North_America	USA	2000
B066_S18	North_America	USA	2000
B094_S34	North_America	USA	2000
B099_S35	North_America	USA	2000
99KS76A-1_S48	North_America	USA	1999
