# Supplementary material for: Population genomics of Puccinia graminis f.sp. tritici highlights the role of admixture in the origin of virulent wheat rust races
Source: Nat Commun. 2022 Oct 21;13:6287. doi: 10.1038/s41467-022-34050-w (PMC9587050; doi:10.1038/s41467-022-34050-w)
Supplement: Supplementary file 6 — Supplementary Data 3 [file 41467_2022_34050_MOESM6_ESM.xlsx]

## Sheet: effectors_affected_by_SV
asmbl_143.p1
asmbl_284.p1
asmbl_300.p3
asmbl_343.p1
asmbl_468.p1
asmbl_650.p1
asmbl_727.p1
asmbl_840.p1
asmbl_1186.p1
asmbl_1491.p1
asmbl_1509.p1
asmbl_1570.p1
asmbl_1664.p3
asmbl_1664.p1
asmbl_138.p1
asmbl_376.p1
asmbl_391.p1
asmbl_392.p1
asmbl_828.p1
asmbl_952.p1
asmbl_954.p1
asmbl_1339.p1
asmbl_1340.p1
asmbl_1606.p2
asmbl_1743.p1
asmbl_162.p1
asmbl_228.p1
asmbl_238.p1
asmbl_472.p1
asmbl_474.p1
asmbl_852.p1
asmbl_945.p1
asmbl_1019.p1
asmbl_1233.p1
asmbl_1329.p1
asmbl_1330.p1
asmbl_1331.p1
asmbl_1522.p1
asmbl_8.p1
asmbl_274.p1
asmbl_601.p1
asmbl_1087.p1
asmbl_495.p1
asmbl_323.p1
asmbl_836.p1
asmbl_978.p1
asmbl_1311.p1
asmbl_1441.p1
asmbl_11311.p1
asmbl_11360.p1
asmbl_11364.p1
asmbl_11414.p1
asmbl_11571.p1
asmbl_11796.p1
asmbl_12046.p1
asmbl_10562.p1
asmbl_10571.p1
asmbl_10828.p2
asmbl_10847.p1
asmbl_10849.p1
asmbl_10966.p1
asmbl_10968.p2
asmbl_11039.p1
asmbl_11098.p1
asmbl_11644.p1
asmbl_11652.p1
asmbl_11654.p1
asmbl_11657.p1
asmbl_11830.p1
asmbl_15790.p1
asmbl_16041.p1
asmbl_16044.p1
asmbl_16241.p1
asmbl_16407.p1
asmbl_16598.p2
asmbl_16607.p1
asmbl_16612.p1
asmbl_17167.p1
asmbl_15752.p1
asmbl_15873.p1
asmbl_15946.p1
asmbl_15955.p1
asmbl_15957.p1
asmbl_16014.p1
asmbl_16309.p1
asmbl_16424.p1
asmbl_16528.p1
asmbl_16734.p1
asmbl_16892.p1
asmbl_16959.p1
asmbl_15759.p1
asmbl_15988.p1
asmbl_16127.p1
asmbl_16423.p1
asmbl_16427.p1
asmbl_16565.p1
asmbl_15757.p1
asmbl_15842.p3
asmbl_16122.p1
asmbl_16158.p1
asmbl_16372.p1
asmbl_16656.p1
asmbl_16681.p1
asmbl_16965.p1
asmbl_16966.p1
asmbl_15935.p1
asmbl_16134.p1
asmbl_15198.p1
asmbl_15147.p2
asmbl_15146.p1
asmbl_15142.p1
asmbl_15139.p1
asmbl_14891.p1
asmbl_14630.p1
asmbl_14503.p1
asmbl_14460.p1
asmbl_14326.p1
asmbl_14319.p1
asmbl_14020.p1
asmbl_14016.p1
asmbl_13972.p1
asmbl_13969.p1
asmbl_13968.p1
asmbl_13963.p1
asmbl_13941.p1
asmbl_13936.p1
asmbl_13932.p1
asmbl_13927.p1
asmbl_13924.p1
asmbl_13923.p1
asmbl_13921.p1
asmbl_13897.p1
asmbl_13889.p1
asmbl_13877.p1
asmbl_13871.p1
asmbl_13845.p1
asmbl_13843.p1
asmbl_13830.p1
asmbl_13820.p1
asmbl_13788.p2
asmbl_13784.p1
asmbl_13776.p1
asmbl_13761.p1
asmbl_13752.p1
asmbl_13746.p1
asmbl_13734.p1
asmbl_13733.p1
asmbl_13722.p1
asmbl_13706.p1
asmbl_13697.p1
asmbl_13686.p1
asmbl_13682.p1
asmbl_13678.p1
asmbl_13636.p1
asmbl_13584.p1
asmbl_15583.p1
asmbl_15500.p1
asmbl_15042.p1
asmbl_15016.p1
asmbl_14275.p1
asmbl_14126.p1
asmbl_18703.p1
asmbl_18836.p1
asmbl_18862.p1
asmbl_18877.p1
asmbl_18924.p1
asmbl_19006.p1
asmbl_19050.p1
asmbl_19128.p1
asmbl_19190.p1
asmbl_19210.p1
asmbl_19350.p1
asmbl_19356.p1
asmbl_19360.p1
asmbl_19363.p1
asmbl_19383.p1
asmbl_19397.p1
asmbl_19565.p1
asmbl_19588.p1
asmbl_18800.p1
asmbl_18809.p1
asmbl_18866.p1
asmbl_19102.p1
asmbl_19139.p1
asmbl_19223.p1
asmbl_18769.p1
asmbl_18772.p1
asmbl_19496.p1
asmbl_18986.p1
asmbl_18648.p1
asmbl_19183.p1
asmbl_19186.p1
asmbl_19333.p1
asmbl_19553.p1
asmbl_18855.p1
asmbl_18895.p1
asmbl_18520.p1
asmbl_18295.p1
asmbl_18090.p1
asmbl_17880.p1
asmbl_17877.p1
asmbl_17873.p1
asmbl_17792.p1
asmbl_17764.p1
asmbl_17674.p1
asmbl_17665.p1
asmbl_17658.p1
asmbl_17645.p1
asmbl_17643.p1
asmbl_17642.p1
asmbl_17617.p1
asmbl_17616.p1
asmbl_17507.p3
asmbl_17427.p1
asmbl_17404.p1
asmbl_18214.p1
asmbl_18138.p1
asmbl_17898.p1
asmbl_17896.p1
asmbl_17894.p1
asmbl_17863.p1
asmbl_23096.p1
asmbl_22968.p1
asmbl_22941.p1
asmbl_22834.p1
asmbl_22814.p1
asmbl_22661.p1
asmbl_22644.p1
asmbl_22613.p1
asmbl_22560.p1
asmbl_22557.p1
asmbl_22095.p1
asmbl_21955.p1
asmbl_21932.p1
asmbl_21930.p2
asmbl_21817.p1
asmbl_21768.p1
asmbl_21618.p1
asmbl_23061.p1
asmbl_23054.p1
asmbl_22884.p1
asmbl_22689.p1
asmbl_22682.p1
asmbl_22675.p1
asmbl_22524.p1
asmbl_22522.p1
asmbl_22520.p1
asmbl_22494.p1
asmbl_22230.p1
asmbl_21949.p1
asmbl_21822.p1
asmbl_21793.p1
asmbl_21789.p1
asmbl_21619.p1
asmbl_21585.p1
asmbl_21584.p1
asmbl_21567.p1
asmbl_22292.p1
asmbl_21807.p1
asmbl_21607.p1
asmbl_22837.p1
asmbl_22284.p1
asmbl_22282.p1
asmbl_22278.p1
asmbl_21838.p1
asmbl_23073.p1
asmbl_22031.p1
asmbl_21984.p1
asmbl_21885.p2
asmbl_21816.p1
asmbl_22988.p1
asmbl_22986.p1
asmbl_22371.p1
asmbl_22366.p1
asmbl_22361.p1
asmbl_22356.p1
asmbl_21878.p1
asmbl_21876.p1
asmbl_19883.p2
asmbl_20087.p1
asmbl_20227.p1
asmbl_20553.p1
asmbl_20714.p1
asmbl_20716.p1
asmbl_20803.p1
asmbl_20845.p1
asmbl_20885.p2
asmbl_20892.p1
asmbl_20893.p1
asmbl_20953.p1
asmbl_21050.p1
asmbl_21327.p1
asmbl_21409.p1
asmbl_19742.p1
asmbl_19803.p1
asmbl_19805.p1
asmbl_20053.p1
asmbl_20187.p1
asmbl_20188.p1
asmbl_20195.p2
asmbl_20339.p1
asmbl_20342.p1
asmbl_20343.p1
asmbl_20375.p1
asmbl_20572.p1
asmbl_20575.p1
asmbl_20881.p1
asmbl_20884.p1
asmbl_21091.p1
asmbl_21095.p1
asmbl_21097.p1
asmbl_21368.p1
asmbl_21390.p2
asmbl_21403.p1
asmbl_24423.p1
asmbl_24387.p1
asmbl_24382.p1
asmbl_24373.p1
asmbl_24147.p2
asmbl_23958.p1
asmbl_23738.p1
asmbl_23718.p1
asmbl_23681.p1
asmbl_23516.p1
asmbl_23513.p1
asmbl_23495.p1
asmbl_24437.p1
asmbl_24140.p1
asmbl_23960.p1
asmbl_23868.p1
asmbl_23621.p1
asmbl_23619.p1
asmbl_23484.p1
asmbl_23457.p2
asmbl_23443.p1
asmbl_23420.p1
asmbl_23410.p1
asmbl_23409.p1
asmbl_23405.p1
asmbl_23403.p1
asmbl_23383.p1
asmbl_23363.p1
asmbl_23352.p1
asmbl_24520.p1
asmbl_24519.p1
asmbl_24419.p1
asmbl_24417.p1
asmbl_24127.p1
asmbl_24121.p1
asmbl_23987.p1
asmbl_23260.p1
asmbl_24911.p1
asmbl_24872.p1
asmbl_24569.p1
asmbl_23877.p1
asmbl_23581.p1
asmbl_24317.p1
asmbl_24235.p1
asmbl_24118.p1
asmbl_24078.p1
asmbl_26782.p1
asmbl_26219.p1
asmbl_25804.p1
asmbl_25556.p1
asmbl_25546.p1
asmbl_25460.p1
asmbl_26307.p1
asmbl_25378.p1
asmbl_25336.p1
asmbl_26532.p1
asmbl_26514.p1
asmbl_26417.p1
asmbl_26008.p1
asmbl_25996.p1
asmbl_25788.p1
asmbl_25709.p1
asmbl_25647.p1
asmbl_25607.p1
asmbl_25461.p1
asmbl_25343.p1
asmbl_25306.p1
asmbl_25300.p1
asmbl_27440.p1
asmbl_27302.p1
asmbl_27232.p1
asmbl_27211.p1
asmbl_27195.p1
asmbl_27124.p1
asmbl_27071.p1
asmbl_26926.p1
asmbl_27455.p1
asmbl_27451.p1
asmbl_27414.p1
asmbl_27194.p1
asmbl_27098.p1
asmbl_27033.p1
asmbl_27001.p4
asmbl_27651.p1
asmbl_27466.p1
asmbl_27260.p1
asmbl_26980.p1
asmbl_27061.p1
asmbl_27279.p1
asmbl_28945.p1
asmbl_28998.p1
asmbl_29385.p1
asmbl_29499.p1
asmbl_29005.p1
asmbl_29006.p1
asmbl_29311.p1
asmbl_29411.p1
asmbl_29934.p1
asmbl_29945.p1
asmbl_29964.p2
asmbl_30043.p1
asmbl_30131.p1
asmbl_30179.p1
asmbl_30182.p1
asmbl_30361.p2
asmbl_30363.p1
asmbl_30488.p1
asmbl_29751.p1
asmbl_29760.p1
asmbl_29761.p1
asmbl_30212.p1
asmbl_30360.p1
asmbl_30551.p1
asmbl_30757.p1
asmbl_30825.p1
asmbl_30947.p1
asmbl_30104.p1
asmbl_30461.p1
asmbl_30635.p1
asmbl_30636.p1
asmbl_29792.p1
asmbl_29793.p1
asmbl_29813.p1
asmbl_30141.p1
asmbl_30237.p1
asmbl_30390.p2
asmbl_30766.p1
asmbl_29790.p1
asmbl_29922.p1
asmbl_30001.p1
asmbl_30004.p1
asmbl_30006.p1
asmbl_30720.p1
asmbl_32374.p1
asmbl_32172.p3
asmbl_32161.p1
asmbl_32045.p1
asmbl_32036.p1
asmbl_31786.p1
asmbl_31663.p1
asmbl_32415.p1
asmbl_31209.p1
asmbl_31770.p1
asmbl_31523.p1
asmbl_31296.p1
asmbl_31254.p1
asmbl_35366.p1
asmbl_35242.p1
asmbl_34824.p1
asmbl_34737.p1
asmbl_34627.p1
asmbl_34480.p1
asmbl_34479.p1
asmbl_34369.p1
asmbl_34301.p1
asmbl_34295.p1
asmbl_34201.p1
asmbl_34109.p1
asmbl_34987.p1
asmbl_34985.p1
asmbl_34773.p1
asmbl_34699.p1
asmbl_34401.p1
asmbl_34245.p1
asmbl_34244.p1
asmbl_34149.p1
asmbl_34113.p1
asmbl_35234.p1
asmbl_35233.p1
asmbl_35220.p1
asmbl_35213.p1
asmbl_35368.p1
asmbl_35336.p1
asmbl_35088.p1
asmbl_34451.p1
asmbl_35432.p3
asmbl_34892.p1
asmbl_34889.p1
asmbl_34888.p1
asmbl_34887.p1
asmbl_33827.p2
asmbl_33828.p1
asmbl_33647.p1
asmbl_33443.p1
asmbl_33396.p1
asmbl_33333.p1
asmbl_33204.p1
asmbl_33062.p1
asmbl_32951.p1
asmbl_32879.p1
asmbl_32835.p1
asmbl_32748.p1
asmbl_32747.p1
asmbl_33883.p1
asmbl_33506.p1
asmbl_33480.p1
asmbl_33293.p1
asmbl_33229.p1
asmbl_33106.p1
asmbl_32977.p1
asmbl_32840.p1
asmbl_37335.p1
asmbl_37567.p1
asmbl_37882.p1
asmbl_37889.p1
asmbl_37896.p1
asmbl_37976.p1
asmbl_37978.p1
asmbl_38141.p1
asmbl_38222.p1
asmbl_38324.p1
asmbl_37222.p1
asmbl_37336.p1
asmbl_37371.p1
asmbl_37464.p1
asmbl_37611.p1
asmbl_37657.p1
asmbl_38103.p1
asmbl_37625.p1
asmbl_37938.p1
asmbl_38410.p1
asmbl_37787.p1
asmbl_37803.p1
asmbl_37874.p1
asmbl_37876.p1
asmbl_37877.p1
asmbl_38021.p1
asmbl_38026.p1
asmbl_38360.p1
asmbl_37534.p1
asmbl_37536.p1
asmbl_37836.p1
asmbl_37851.p1
asmbl_37989.p1
asmbl_38236.p1
asmbl_37359.p1
asmbl_37519.p1
asmbl_36203.p1
asmbl_36142.p1
asmbl_36002.p1
asmbl_35938.p1
asmbl_35928.p1
asmbl_35821.p1
asmbl_35820.p1
asmbl_35653.p1
asmbl_35553.p1
asmbl_37053.p1
asmbl_36888.p1
asmbl_37009.p1
asmbl_36863.p1
asmbl_36845.p1
asmbl_36673.p1
asmbl_36164.p1
asmbl_35825.p1
asmbl_28764.p1
asmbl_28236.p1
asmbl_28235.p1
asmbl_28229.p1
asmbl_28225.p2
asmbl_28636.p1
asmbl_28493.p1
asmbl_28426.p1
asmbl_28272.p1
asmbl_28165.p1
asmbl_28156.p1
asmbl_28130.p1
asmbl_28010.p1
asmbl_28004.p1
asmbl_27903.p1
asmbl_28519.p1
asmbl_28470.p1
asmbl_28347.p1
asmbl_28302.p1
asmbl_28299.p1
asmbl_27771.p1
asmbl_27770.p1
asmbl_28422.p1
asmbl_28398.p1
asmbl_28244.p1
asmbl_27785.p1
asmbl_28307.p1
asmbl_28496.p1
asmbl_28489.p1
asmbl_28181.p1
asmbl_28179.p1
asmbl_27846.p1
asmbl_39041.p1
asmbl_39337.p1
asmbl_38616.p1
asmbl_38642.p1
asmbl_38888.p1
asmbl_38966.p1
asmbl_39025.p1
asmbl_39072.p1
asmbl_39530.p2
asmbl_39537.p1
asmbl_39573.p1
asmbl_39924.p1
asmbl_40199.p1
asmbl_40228.p1
asmbl_39745.p1
asmbl_39921.p1
asmbl_39944.p1
asmbl_40107.p1
asmbl_40030.p1
asmbl_40645.p1
asmbl_40651.p1
asmbl_40653.p1
asmbl_39808.p1
asmbl_40485.p1
asmbl_40485.p2
asmbl_40505.p1
asmbl_40605.p1
asmbl_40661.p1
asmbl_39738.p1
asmbl_39807.p1
asmbl_39810.p1
asmbl_39976.p1
asmbl_39984.p1
asmbl_40042.p1
asmbl_40167.p1
asmbl_41061.p1
asmbl_41049.p1
asmbl_41019.p1
asmbl_41016.p1
asmbl_41594.p1
asmbl_41633.p1
asmbl_41670.p1
asmbl_41685.p1
asmbl_41796.p1
asmbl_41800.p1
asmbl_41942.p1
asmbl_42013.p1
asmbl_42017.p1
asmbl_42225.p1
asmbl_42246.p1
asmbl_42390.p1
asmbl_42698.p1
asmbl_42802.p1
asmbl_41645.p2
asmbl_41974.p1
asmbl_42282.p1
asmbl_42432.p1
asmbl_42524.p1
asmbl_42525.p1
asmbl_42543.p1
asmbl_42549.p1
asmbl_42552.p1
asmbl_42566.p1
asmbl_42574.p1
asmbl_42578.p1
asmbl_42588.p1
asmbl_42594.p1
asmbl_42595.p1
asmbl_42596.p1
asmbl_42645.p1
asmbl_42648.p1
asmbl_42660.p1
asmbl_42664.p1
asmbl_42725.p1
asmbl_42731.p1
asmbl_41758.p1
asmbl_42836.p1
asmbl_41743.p1
asmbl_41880.p1
asmbl_42187.p1
asmbl_41821.p1
asmbl_42120.p1
asmbl_42126.p1
asmbl_42148.p1
asmbl_42369.p1
asmbl_42505.p1
asmbl_42507.p1
asmbl_42834.p1
asmbl_43007.p2
asmbl_43154.p1
asmbl_43157.p2
asmbl_43374.p1
asmbl_43423.p1
asmbl_43605.p1
asmbl_43714.p1
asmbl_43758.p1
asmbl_43783.p1
asmbl_43964.p1
asmbl_44093.p1
asmbl_42908.p1
asmbl_43199.p1
asmbl_43393.p1
asmbl_43650.p1
asmbl_43652.p1
asmbl_43664.p1
asmbl_44262.p1
asmbl_44328.p1
asmbl_44470.p1
asmbl_44472.p1
asmbl_44496.p1
asmbl_44518.p1
asmbl_44868.p1
asmbl_44921.p1
asmbl_45037.p1
asmbl_44216.p1
asmbl_44222.p1
asmbl_44821.p2
asmbl_44855.p1
asmbl_44857.p1
asmbl_44861.p1
asmbl_44864.p1
asmbl_44615.p1
asmbl_44681.p1
asmbl_44912.p1
asmbl_44320.p1
asmbl_44372.p1
asmbl_44881.p1
asmbl_44132.p1
asmbl_44325.p1
asmbl_44326.p1
asmbl_44840.p1
asmbl_45121.p1
asmbl_44178.p1
asmbl_44752.p1
asmbl_1835.p1
asmbl_2001.p1
asmbl_2252.p1
asmbl_2393.p1
asmbl_2417.p1
asmbl_2453.p1
asmbl_2458.p1
asmbl_2650.p1
asmbl_1880.p1
asmbl_1889.p1
asmbl_2322.p1
asmbl_2550.p1
asmbl_3857.p1
asmbl_3903.p1
asmbl_4083.p1
asmbl_4223.p1
asmbl_4277.p1
asmbl_4441.p1
asmbl_4475.p1
asmbl_4522.p1
asmbl_4546.p1
asmbl_4571.p1
asmbl_4237.p1
asmbl_4379.p1
asmbl_4399.p1
asmbl_4405.p1
asmbl_4410.p1
asmbl_4556.p1
asmbl_4360.p1
asmbl_4362.p1
asmbl_3926.p1
asmbl_4059.p1
asmbl_4158.p1
asmbl_4477.p1
asmbl_4478.p1
asmbl_4550.p1
asmbl_3754.p2
asmbl_3635.p1
asmbl_3632.p1
asmbl_3598.p1
asmbl_3269.p1
asmbl_3211.p1
asmbl_3048.p1
asmbl_2953.p1
asmbl_2926.p1
asmbl_2886.p1
asmbl_2863.p1
asmbl_2845.p1
asmbl_2778.p1
asmbl_3599.p1
asmbl_3424.p1
asmbl_3313.p1
asmbl_3237.p1
asmbl_3117.p1
asmbl_3091.p1
asmbl_3082.p1
asmbl_3080.p1
asmbl_3045.p1
asmbl_2884.p1
asmbl_4702.p2
asmbl_4702.p1
asmbl_4987.p1
asmbl_5128.p1
asmbl_5227.p1
asmbl_5245.p1
asmbl_5289.p1
asmbl_5302.p2
asmbl_4727.p1
asmbl_5117.p1
asmbl_5118.p1
asmbl_5221.p1
asmbl_5246.p1
asmbl_4785.p1
asmbl_5132.p1
asmbl_4650.p1
asmbl_4773.p1
asmbl_4775.p1
asmbl_4823.p1
asmbl_4779.p1
asmbl_5032.p1
asmbl_5040.p1
asmbl_5066.p1
asmbl_5287.p1
asmbl_5668.p1
asmbl_5714.p1
asmbl_5992.p2
asmbl_5639.p1
asmbl_5901.p1
asmbl_5921.p1
asmbl_6124.p2
asmbl_6343.p1
asmbl_6499.p1
asmbl_6590.p1
asmbl_6627.p1
asmbl_6710.p1
asmbl_6748.p1
asmbl_6129.p1
asmbl_6446.p1
asmbl_6520.p1
asmbl_6654.p1
asmbl_6733.p1
asmbl_6787.p1
asmbl_6958.p1
asmbl_6289.p2
asmbl_6358.p1
asmbl_6386.p1
asmbl_6926.p1
asmbl_6138.p1
asmbl_6140.p1
asmbl_6659.p1
asmbl_6661.p1
asmbl_6673.p1
asmbl_6812.p1
asmbl_7930.p1
asmbl_7927.p1
asmbl_7689.p1
asmbl_7670.p1
asmbl_7668.p1
asmbl_7614.p1
asmbl_7452.p1
asmbl_7141.p1
asmbl_7943.p1
asmbl_7918.p1
asmbl_7677.p1
asmbl_7645.p1
asmbl_7642.p1
asmbl_7374.p1
asmbl_7208.p1
asmbl_7011.p1
asmbl_8130.p1
asmbl_8152.p1
asmbl_8208.p1
asmbl_8239.p1
asmbl_8255.p1
asmbl_8498.p2
asmbl_8541.p1
asmbl_8704.p2
asmbl_8735.p1
asmbl_8688.p1
asmbl_8714.p1
asmbl_7995.p1
asmbl_8139.p1
asmbl_8383.p1
asmbl_8528.p1
asmbl_8615.p1
asmbl_8048.p1
asmbl_8054.p1
asmbl_8055.p1
asmbl_8446.p1
asmbl_8449.p1
asmbl_8530.p1
asmbl_8643.p1
asmbl_8246.p1
asmbl_8280.p1
asmbl_8008.p1
asmbl_8515.p1
asmbl_9430.p1
asmbl_9362.p1
asmbl_9241.p1
asmbl_9239.p1
asmbl_9234.p1
asmbl_9227.p2
asmbl_9227.p1
asmbl_9214.p1
asmbl_9210.p1
asmbl_9209.p1
asmbl_8843.p1
asmbl_8828.p1
asmbl_9435.p1
asmbl_8927.p1
asmbl_8847.p1
asmbl_9851.p1
asmbl_9919.p1
asmbl_9969.p1
asmbl_9999.p1
asmbl_10025.p1
asmbl_10056.p1
asmbl_10057.p1
asmbl_10323.p1
asmbl_10350.p1
asmbl_10355.p1
asmbl_9756.p2
asmbl_9768.p1
asmbl_10158.p1
asmbl_10168.p1
asmbl_10299.p1
asmbl_10474.p1
asmbl_10085.p1
asmbl_10237.p1
asmbl_10463.p1
asmbl_10465.p2
asmbl_9787.p1
asmbl_9823.p1
asmbl_10066.p1
asmbl_10147.p1
asmbl_9801.p1
asmbl_12771.p1
asmbl_12815.p1
asmbl_12902.p1
asmbl_12903.p1
asmbl_12990.p1
asmbl_13214.p1
asmbl_13218.p1
asmbl_13296.p1
asmbl_13324.p1
asmbl_13378.p1
asmbl_12580.p1
asmbl_12582.p1
asmbl_12585.p1
asmbl_12718.p1
asmbl_12724.p1
asmbl_12912.p1
asmbl_13416.p1
