# Supplementary material for: Population genomics of Puccinia graminis f.sp. tritici highlights the role of admixture in the origin of virulent wheat rust races
Source: Nat Commun. 2022 Oct 21;13:6287. doi: 10.1038/s41467-022-34050-w (PMC9587050; doi:10.1038/s41467-022-34050-w)
Supplement: Supplementary file 7 — Supplementary Data 4 [file 41467_2022_34050_MOESM7_ESM.xlsx]

## Sheet: Sheet1
SV_ID	gene_ID	SV_type	SV_size	group	pos	00M063C_S59	00MN99C_S38	01MN84-A-1-2_S51	01SD80A_S13	01TUR17A_S1	01TUR34A_S3	04KEN15604_S6	04MN74-1_S53	06KEN19V3_S87	07KEN24-4_S86	09ETH8-3_S85	09ID073-2_S42	12ISR2083_S24	13ETH18-1_S83	13ETH22-2_S4	13ETH23-1_S5	13GER16-1_S88	13GER17-2_S54	14KEN58-1_S89	59KS19_S45	61PA80A_S12	69KS170_S49	71MN603-2_S43	72ETH11-4_S6	72ETH9-3_S7	72WA109A_S25	72WA1163A_S65	73WA399C_S20	74MN1409_S66	75LA4C_S48	75WA1506_S57	75WA1781C_S52	76WA1295A_S2	76WA1374A_S63	76WA1374B_S3	76WA1433B_S9	76WA1468A_S10	77MAR15_S8	78-21-BB463	81BRA38A_S77	83ETH13-1_S11	83IND4A_S13	83PAK03-2_S14	83TUR1-3_S16
chr1-E_62646-63990	asmbl_8.p1_1	deletion	1329.0	1	62646	0/0	0/0	./.	0/0	0/1	0/1	1/1	0/1	0/1	1/1	0/1	0/0	1/1	1/1	1/1	1/1	0/1	0/1	1/1	0/0	1/1	1/1	0/0	1/1	0/1	0/1	1/1	0/0	0/0	1/1	0/0	0/0	0/0	0/0	0/0	0/0	0/1	1/1	0/1	./.	0/0	0/1	0/1	0/1
chr1-E_62663-63990	asmbl_8.p1_2	deletion	1336.0	1	62663	0/0	0/0	./.	0/0	0/0	0/0	0/0	0/1	0/0	0/0	0/0	0/0	0/0	0/0	0/0	0/0	0/0	0/0	0/0	./.	0/1	0/1	./.	0/0	0/0	0/1	0/1	./.	./.	0/1	0/0	./.	0/0	0/0	0/0	0/0	0/1	0/1	0/1	./.	0/0	0/0	0/0	0/0
chr1-E_620116-637796	asmbl_162.p1	deletion	17684.0	1	620116	0/0	0/0	0/1	0/0	0/0	0/0	0/0	0/1	0/0	0/0	0/0	0/0	0/0	0/0	0/0	0/0	0/0	0/0	0/0	0/0	0/1	0/1	./.	0/0	0/0	0/1	0/1	0/1	0/1	0/1	0/0	0/0	0/0	0/0	0/0	0/0	0/0	0/0	0/0	0/1	0/0	0/1	0/1	0/0
chr1-E_1045652-1045660	asmbl_274.p1	insertion	408.0	1	1045652	0/0	0/0	0/0	0/0	0/0	0/1	0/1	0/0	0/1	0/1	0/0	0/0	0/0	0/1	0/0	0/0	0/0	0/0	0/1	0/0	0/0	0/0	0/0	0/1	0/1	0/0	0/0	0/0	0/0	0/0	0/0	0/0	0/0	0/0	0/0	0/0	0/0	0/0	0/0	0/0	0/0	0/0	0/0	0/0
chr1-E_1135754-1141978	asmbl_300.p3	deletion	6226.0	1	1135754	0/1	0/1	1/1	0/0	1/1	0/1	0/1	0/1	0/1	0/1	0/1	0/1	0/1	0/1	0/1	1/1	0/1	0/1	0/1	0/0	0/1	0/1	0/0	0/1	0/1	0/1	0/1	0/0	0/1	0/1	0/0	0/0	0/0	0/1	0/0	0/0	0/0	0/0	0/0	1/1	0/0	0/1	0/1	1/1
chr1-E_1801381-1818064	asmbl_468.p1	deletion	16691.0	1	1801381	./.	./.	0/1	./.	./.	./.	./.	0/1	./.	./.	./.	./.	0/1	0/1	0/1	0/1	0/1	0/1	./.	./.	0/1	0/1	0/1	./.	./.	0/1	0/1	./.	0/1	0/1	./.	./.	./.	./.	./.	./.	./.	0/1	./.	0/1	./.	0/1	0/1	./.
chr1-E_3676059-3676063	asmbl_836.p1	insertion	5531.0	1	3676059	./.	0/0	0/0	./.	0/0	0/0	./.	0/0	0/0	0/0	0/0	0/0	0/0	0/0	0/0	0/0	./.	0/0	0/0	./.	./.	./.	./.	0/0	0/0	./.	0/0	./.	./.	./.	0/0	0/0	0/0	0/0	0/0	./.	0/0	./.	./.	0/0	./.	./.	./.	0/0
chr1-E_3683161-3695772	asmbl_840.p1	deletion	12614.0	1	3683161	0/1	0/1	0/0	./.	0/0	0/1	0/1	0/1	0/1	0/1	0/1	0/1	0/0	0/0	0/0	0/0	0/0	0/0	0/1	./.	0/1	0/1	./.	0/1	0/1	0/1	./.	./.	0/0	0/1	./.	./.	./.	./.	./.	./.	0/1	./.	1/1	0/0	./.	./.	./.	0/0
chr1-E_3751300-3751303	copy_asmbl_11414.p1	insertion	2269.0	1	3751300	0/0	0/0	0/1	0/0	0/0	0/0	0/0	0/1	0/0	0/0	0/0	0/0	0/0	0/0	0/0	0/0	0/1	0/1	0/0	0/0	0/1	0/1	0/0	0/0	0/0	0/1	0/0	0/0	0/1	0/1	0/0	0/0	0/0	0/0	0/0	0/0	0/0	0/0	0/0	0/1	0/0	0/0	0/0	0/0
chr1-E_4085834-4086062	asmbl_978.p1	deletion	229.0	1	4085834	1/1	1/1	1/1	1/1	1/1	0/1	0/1	0/1	0/1	0/1	0/1	1/1	1/1	./.	1/1	1/1	1/1	1/1	0/1	0/1	1/1	1/1	0/1	0/1	0/1	1/1	1/1	1/1	1/1	1/1	1/1	1/1	1/1	0/1	0/1	1/1	1/1	1/1	1/1	1/1	1/1	0/1	0/1	1/1
chr1-E_4249511-4249688	copy_asmbl_11571.p1	deletion	180.0	1	4249511	./.	./.	./.	0/1	./.	./.	./.	0/1	./.	./.	./.	./.	./.	./.	./.	./.	./.	./.	./.	0/1	0/1	0/1	0/1	./.	./.	0/1	./.	./.	./.	0/1	./.	./.	./.	./.	./.	0/1	./.	./.	./.	./.	./.	0/1	./.	./.
chr1-E_4488325-4488327	copy_asmbl_11644.p1	insertion	60662.0	1	4488325	0/0	0/0	0/1	0/0	0/0	0/0	0/0	0/1	0/1	0/0	0/0	0/0	0/0	0/0	0/0	0/0	0/0	0/0	0/0	0/0	0/1	0/1	0/0	0/0	0/0	0/1	0/0	0/0	0/1	0/1	0/0	0/0	0/0	0/1	0/0	0/0	0/0	0/0	0/0	0/1	0/0	0/0	0/0	0/0
chr1-E_4488325-4488327	copy_asmbl_11652.p1	insertion	60662.0	1	4488325	0/0	0/0	0/1	0/0	0/0	0/0	0/0	0/1	0/1	0/0	0/0	0/0	0/0	0/0	0/0	0/0	0/0	0/0	0/0	0/0	0/1	0/1	0/0	0/0	0/0	0/1	0/0	0/0	0/1	0/1	0/0	0/0	0/0	0/1	0/0	0/0	0/0	0/0	0/0	0/1	0/0	0/0	0/0	0/0
chr1-E_4488325-4488327	copy_asmbl_11654.p1	insertion	60662.0	1	4488325	0/0	0/0	0/1	0/0	0/0	0/0	0/0	0/1	0/1	0/0	0/0	0/0	0/0	0/0	0/0	0/0	0/0	0/0	0/0	0/0	0/1	0/1	0/0	0/0	0/0	0/1	0/0	0/0	0/1	0/1	0/0	0/0	0/0	0/1	0/0	0/0	0/0	0/0	0/0	0/1	0/0	0/0	0/0	0/0
chr1-E_4488325-4488327	copy_asmbl_11657.p1	insertion	60662.0	1	4488325	0/0	0/0	0/1	0/0	0/0	0/0	0/0	0/1	0/1	0/0	0/0	0/0	0/0	0/0	0/0	0/0	0/0	0/0	0/0	0/0	0/1	0/1	0/0	0/0	0/0	0/1	0/0	0/0	0/1	0/1	0/0	0/0	0/0	0/1	0/0	0/0	0/0	0/0	0/0	0/1	0/0	0/0	0/0	0/0
chr1-E_5414579-5414657	asmbl_1441.p1	deletion	78.0	1	5414579	1/1	1/1	1/1	1/1	1/1	0/1	0/1	1/1	0/1	0/1	0/1	1/1	1/1	0/1	1/1	1/1	1/1	1/1	0/1	0/1	1/1	1/1	0/1	0/1	0/1	0/1	0/1	1/1	0/1	1/1	1/1	0/1	0/0	0/1	0/1	0/1	1/1	0/1	0/1	1/1	0/1	0/1	0/1	1/1
chr1-E_5833936-5833943	asmbl_1570.p1	insertion	1257.0	1	5833936	0/1	0/1	0/0	0/1	0/0	0/1	0/0	0/1	0/0	0/0	./.	0/1	0/0	0/0	0/0	0/0	0/0	0/0	0/0	1/1	0/1	0/1	1/1	0/0	0/1	0/1	0/1	0/1	0/1	0/1	0/1	0/1	1/1	0/1	0/1	0/0	0/1	0/0	0/1	./.	0/1	0/1	0/1	0/1
chr1-E_6143509-6155289	asmbl_1664.p3_1	deletion	11760.0	1	6143509	0/0	0/0	0/1	0/0	0/0	0/0	0/0	0/1	0/0	0/0	0/0	0/0	0/0	0/0	0/0	0/0	0/0	0/0	0/0	0/0	0/1	0/1	0/0	0/0	0/0	0/1	0/1	./.	0/1	0/1	0/0	0/0	0/0	0/0	0/0	0/0	0/0	1/1	0/0	0/1	0/0	0/0	0/0	0/0
chr1-E_6143509-6155289	asmbl_1664.p1_1	deletion	11760.0	1	6143509	0/0	0/0	0/1	0/0	0/0	0/0	0/0	0/1	0/0	0/0	0/0	0/0	0/0	0/0	0/0	0/0	0/0	0/0	0/0	0/0	0/1	0/1	0/0	0/0	0/0	0/1	0/1	./.	0/1	0/1	0/0	0/0	0/0	0/0	0/0	0/0	0/0	1/1	0/0	0/1	0/0	0/0	0/0	0/0
chr1-E_6143511-6155289	asmbl_1664.p3_2	deletion	11760.0	1	6143511	0/0	0/0	0/1	0/0	0/0	0/0	0/0	0/1	0/0	0/0	0/0	0/0	0/0	0/0	0/0	0/0	0/0	0/0	0/0	0/0	0/1	0/1	0/0	0/0	0/0	0/1	0/1	./.	0/1	0/1	0/0	0/0	0/0	0/0	0/0	0/0	0/0	1/1	0/0	0/1	0/0	0/0	0/0	0/0
chr1-E_6143511-6155289	asmbl_1664.p1_2	deletion	11760.0	1	6143511	0/0	0/0	0/1	0/0	0/0	0/0	0/0	0/1	0/0	0/0	0/0	0/0	0/0	0/0	0/0	0/0	0/0	0/0	0/0	0/0	0/1	0/1	0/0	0/0	0/0	0/1	0/1	./.	0/1	0/1	0/0	0/0	0/0	0/0	0/0	0/0	0/0	1/1	0/0	0/1	0/0	0/0	0/0	0/0
chr2-E_76685-76687	copy_asmbl_15583.p1	insertion	96.0	2	76685	1/1	1/1	0/1	1/1	0/1	1/1	1/1	0/1	1/1	1/1	0/1	1/1	1/1	1/1	1/1	1/1	1/1	0/1	1/1	1/1	0/1	0/1	1/1	1/1	1/1	0/1	1/1	1/1	0/1	0/1	1/1	1/1	1/1	1/1	1/1	1/1	1/1	1/1	1/1	0/1	1/1	1/1	1/1	1/1
chr2-E_241445-242576	copy_asmbl_15500.p1	deletion	1132.0	2	241445	0/0	0/0	0/1	0/0	0/0	0/0	0/0	0/1	0/0	0/0	0/0	0/0	0/0	0/0	0/0	0/0	0/0	0/0	0/0	0/0	0/1	0/1	0/0	0/0	0/0	0/1	0/0	0/0	0/1	0/1	0/0	0/0	0/0	0/1	0/0	0/0	0/0	0/0	0/0	0/1	0/0	0/1	0/0	0/0
chr2-E_468954-469395	asmbl_15757.p1	deletion	440.0	2	468954	./.	./.	1/1	./.	0/0	0/0	0/1	0/1	0/1	0/1	1/1	./.	./.	./.	./.	0/0	0/1	1/1	0/1	1/1	1/1	1/1	1/1	0/1	0/0	1/1	1/1	1/1	1/1	1/1	1/1	1/1	./.	1/1	1/1	1/1	./.	1/1	1/1	1/1	1/1	0/1	0/1	0/0
chr2-E_472801-472811	asmbl_15759.p1	insertion	10042.0	2	472801	./.	./.	./.	./.	./.	0/1	0/1	./.	0/1	0/1	./.	./.	./.	./.	./.	./.	0/1	./.	0/1	./.	./.	./.	./.	0/1	0/1	./.	./.	./.	./.	./.	./.	./.	./.	./.	./.	./.	./.	./.	./.	./.	./.	0/1	0/1	./.
chr2-E_708398-714166	asmbl_15842.p3	deletion	5773.0	2	708398	0/1	0/1	0/1	0/0	0/0	./.	./.	0/1	./.	./.	./.	0/1	0/0	0/0	0/0	./.	0/0	0/0	./.	0/0	0/1	0/1	0/0	./.	./.	0/1	./.	0/0	0/1	0/1	0/0	0/0	0/0	0/0	0/0	0/0	0/0	./.	0/0	0/1	0/0	./.	./.	./.
chr2-E_987879-987888	asmbl_15935.p1	insertion	1192.0	2	987879	0/0	0/0	0/0	0/0	0/0	0/1	0/0	0/1	./.	0/0	0/0	0/0	0/0	0/1	0/0	0/0	0/0	0/0	0/0	0/1	0/0	0/0	0/1	0/0	0/1	0/1	0/1	0/0	0/1	0/0	0/1	0/0	0/1	0/1	0/1	0/0	0/0	0/1	0/1	0/0	0/1	0/1	0/1	0/0
chr2-E_1004938-1006633	asmbl_15946.p1	deletion	1703.0	2	1004938	./.	./.	0/1	./.	./.	0/0	0/0	0/1	0/0	0/0	./.	./.	./.	./.	./.	0/0	0/0	0/0	0/0	./.	0/1	0/1	./.	0/0	0/0	0/1	./.	./.	0/1	0/1	./.	./.	./.	./.	./.	0/1	./.	./.	./.	0/1	./.	./.	./.	./.
chr2-E_1312396-1363830	asmbl_16014.p1	deletion	51443.0	2	1312396	./.	./.	0/1	0/0	0/0	0/0	0/0	0/1	0/0	0/0	0/0	./.	./.	./.	0/0	0/0	./.	0/0	0/0	./.	0/1	0/1	./.	0/0	0/0	0/1	./.	0/0	0/1	0/1	0/0	0/0	0/0	./.	./.	0/0	0/0	./.	0/0	0/1	0/0	./.	./.	0/0
chr2-E_1980095-1980099	asmbl_16122.p1	insertion	141.0	2	1980095	0/0	0/0	0/0	0/0	0/0	0/1	0/1	0/0	0/1	0/1	0/0	0/0	0/0	0/0	0/0	0/0	0/0	0/0	0/1	0/0	0/0	0/0	0/0	0/1	./.	0/0	0/0	0/0	0/0	0/0	0/0	0/0	0/0	0/0	0/0	0/0	0/0	0/0	0/0	0/0	0/0	0/0	0/0	0/0
chr2-E_3539251-3539329	asmbl_16528.p1	deletion	78.0	2	3539251	1/1	1/1	0/1	1/1	1/1	1/1	1/1	0/1	1/1	1/1	1/1	1/1	1/1	1/1	1/1	1/1	1/1	1/1	1/1	1/1	0/1	0/1	1/1	1/1	1/1	0/1	1/1	0/1	0/1	0/1	1/1	1/1	1/1	1/1	1/1	1/1	1/1	1/1	1/1	0/1	1/1	1/1	1/1	1/1
chr2-E_4085267-4085272	asmbl_16656.p1	insertion	2915.0	2	4085267	0/0	0/0	0/0	0/0	./.	0/1	0/1	0/0	0/1	0/1	0/0	0/0	./.	0/1	./.	./.	0/1	0/1	0/1	0/0	0/1	0/0	0/0	0/1	0/1	0/0	0/0	0/0	0/0	0/0	0/0	0/0	0/0	0/0	0/0	0/0	0/0	0/0	0/0	0/0	0/0	0/0	0/0	0/0
chr2-E_4290765-4304510	asmbl_16734.p1	deletion	13751.0	2	4290765	./.	./.	0/0	1/1	0/0	0/0	0/0	0/1	0/0	0/0	1/1	./.	./.	1/1	./.	./.	./.	./.	0/0	1/1	0/1	0/1	1/1	0/0	./.	0/1	1/1	0/1	0/1	0/1	1/1	1/1	1/1	1/1	1/1	1/1	1/1	1/1	1/1	0/0	1/1	0/1	0/1	1/1
chr2-E_4857490-4861575	asmbl_16892.p1	deletion	4083.0	2	4857490	./.	./.	0/0	1/1	0/0	0/1	0/0	0/1	0/0	0/0	0/0	./.	0/0	0/1	0/0	0/0	0/0	0/0	0/0	1/1	0/1	0/1	1/1	0/0	0/1	0/1	0/0	1/1	0/0	0/1	1/1	1/1	1/1	1/1	1/1	1/1	1/1	0/0	./.	0/0	1/1	0/1	0/1	0/0
chr2-E_5282111-5282136	copy_asmbl_14126.p1	insertion	1246.0	2	5282111	0/1	0/1	1/1	./.	1/1	0/1	1/1	0/1	1/1	1/1	1/1	0/1	1/1	./.	./.	1/1	1/1	1/1	1/1	0/0	0/1	0/1	0/0	1/1	0/1	0/1	1/1	./.	0/1	0/1	./.	./.	0/0	1/1	./.	0/0	0/0	1/1	0/0	1/1	0/0	0/1	0/1	1/1
chr3-E_243307-286449	asmbl_18648.p1	deletion	43149.0	3	243307	./.	./.	0/1	0/0	0/0	0/0	0/0	0/1	0/0	0/0	0/0	./.	./.	0/0	./.	./.	0/0	./.	0/0	0/0	0/1	0/1	0/0	0/0	0/0	0/1	./.	0/0	0/1	0/1	./.	./.	0/0	0/0	./.	./.	./.	./.	0/0	0/1	./.	0/0	0/0	0/0
chr3-E_865501-874862	copy_asmbl_18295.p1	deletion	9365.0	3	865501	0/0	0/0	0/1	0/0	0/0	0/0	0/0	0/1	0/0	0/0	0/0	0/0	0/0	0/0	0/0	0/0	0/0	0/0	0/0	0/0	0/1	0/1	0/0	0/0	0/0	0/1	0/0	0/0	0/1	0/1	0/0	0/0	0/0	0/1	0/0	0/0	0/0	0/0	0/0	0/1	0/0	0/0	0/0	0/0
chr3-E_942829-942841	asmbl_18836.p1	insertion	1758.0	3	942829	0/0	0/0	0/0	0/0	0/0	0/0	0/1	0/1	0/1	0/1	0/1	0/0	0/1	0/0	0/0	0/0	0/0	0/0	0/1	0/1	0/1	0/1	0/1	0/1	0/0	0/1	0/0	0/0	0/0	0/1	0/1	0/1	0/0	0/1	0/0	0/1	0/0	0/0	0/0	0/0	0/0	0/0	0/1	0/0
chr3-E_1063561-1072122	asmbl_18877.p1	deletion	8532.0	3	1063561	./.	./.	./.	0/0	1/1	./.	./.	0/1	1/1	1/1	1/1	./.	1/1	1/1	1/1	1/1	1/1	1/1	1/1	./.	0/1	0/1	./.	1/1	./.	0/1	0/1	./.	./.	0/1	0/0	0/0	0/0	0/0	0/0	./.	./.	0/1	0/0	1/1	0/0	0/1	./.	1/1
chr3-E_1440896-1441855	copy_asmbl_18090.p1	deletion	966.0	3	1440896	0/0	./.	0/1	0/0	./.	./.	./.	0/1	./.	./.	./.	./.	./.	./.	./.	./.	0/0	./.	./.	./.	0/1	0/1	0/0	./.	0/1	0/1	0/1	0/1	0/1	0/1	./.	./.	0/0	./.	0/0	./.	./.	0/1	./.	0/1	./.	0/1	0/1	0/0
chr3-E_2323207-2323213	copy_asmbl_17880.p1	insertion	1180.0	3	2323207	0/1	0/1	0/0	1/1	0/1	0/1	0/0	0/1	0/0	0/0	0/0	0/1	0/0	0/0	0/0	0/1	0/0	./.	0/0	1/1	0/1	0/1	1/1	0/0	0/1	0/1	0/1	0/1	0/1	0/1	1/1	1/1	1/1	0/1	1/1	1/1	1/1	0/1	1/1	0/0	1/1	0/1	0/1	0/1
chr3-E_2487837-2487839	asmbl_19183.p1	insertion	334.0	3	2487837	0/0	0/0	0/0	1/1	0/0	0/1	0/0	0/1	0/0	0/0	0/0	0/0	0/0	0/0	0/0	0/1	0/0	0/0	0/0	0/1	0/0	0/0	0/1	0/0	0/1	0/1	0/0	1/1	0/0	0/0	0/0	0/0	0/1	0/1	1/1	0/0	0/1	0/0	0/1	0/1	0/1	0/1	0/1	0/0
chr3-E_2660086-2660090	copy_asmbl_17764.p1	insertion	6228.0	3	2660086	./.	./.	./.	./.	./.	0/1	0/1	0/1	0/1	0/1	0/1	./.	0/0	./.	0/0	./.	./.	./.	0/1	./.	0/1	0/1	0/1	0/1	0/1	0/1	0/1	./.	0/1	0/1	./.	./.	0/1	0/1	./.	./.	./.	0/1	./.	./.	./.	0/1	0/1	./.
chr3-E_3231113-3231126	copy_asmbl_17617.p1	insertion	6685.0	3	3231113	./.	./.	0/1	1/1	./.	./.	./.	0/1	./.	./.	0/0	./.	0/0	0/0	0/0	0/0	0/0	0/0	./.	1/1	0/1	0/1	1/1	./.	./.	0/1	0/0	1/1	0/1	0/1	1/1	1/1	1/1	1/1	1/1	1/1	1/1	./.	1/1	0/0	1/1	./.	./.	./.
chr3-E_3231113-3231126	copy_asmbl_17616.p1	insertion	6685.0	3	3231113	./.	./.	0/1	1/1	./.	./.	./.	0/1	./.	./.	0/0	./.	0/0	0/0	0/0	0/0	0/0	0/0	./.	1/1	0/1	0/1	1/1	./.	./.	0/1	0/0	1/1	0/1	0/1	1/1	1/1	1/1	1/1	1/1	1/1	1/1	./.	1/1	0/0	1/1	./.	./.	./.
chr3-E_3750930-3771347	asmbl_19565.p1	deletion	20422.0	3	3750930	0/0	0/0	0/1	0/0	./.	0/0	0/0	0/1	0/0	0/0	0/0	0/0	./.	./.	0/0	0/0	./.	0/0	0/0	0/0	0/1	0/1	0/0	0/0	0/0	0/1	0/0	0/1	0/1	0/1	0/0	0/0	0/0	0/0	0/0	0/0	0/0	0/0	0/0	./.	0/0	0/0	0/0	./.
chr3-E_3794922-3801648	asmbl_19588.p1	deletion	6727.0	3	3794922	0/0	0/0	0/1	0/0	0/0	0/1	0/1	0/1	0/1	0/1	0/0	0/0	./.	./.	./.	0/0	./.	0/0	0/1	0/0	0/1	0/1	0/0	0/1	0/1	0/1	0/0	0/0	0/1	0/1	0/0	0/0	0/0	./.	0/0	0/0	0/0	0/0	0/0	1/1	0/0	0/0	0/0	./.
chr3-E_3794922-3801648	copy_asmbl_17404.p1	deletion	6727.0	3	3794922	0/0	0/0	0/1	0/0	0/0	0/1	0/1	0/1	0/1	0/1	0/0	0/0	./.	./.	./.	0/0	./.	0/0	0/1	0/0	0/1	0/1	0/0	0/1	0/1	0/1	0/0	0/0	0/1	0/1	0/0	0/0	0/0	./.	0/0	0/0	0/0	0/0	0/0	1/1	0/0	0/0	0/0	./.
chr4-E_615844-626647	asmbl_22968.p1	deletion	10810.0	4	615844	0/0	0/0	0/1	0/0	0/0	0/0	0/0	0/1	0/0	0/0	0/0	0/0	./.	./.	./.	0/0	0/0	./.	0/0	0/0	0/1	0/1	0/0	0/0	0/0	0/1	0/1	0/0	0/1	0/1	0/0	0/0	0/0	0/0	0/0	0/0	0/0	0/1	0/0	0/1	0/0	0/1	0/1	0/0
chr4-E_742068-742073	asmbl_22941.p1	insertion	10934.0	4	742068	0/0	0/0	0/0	0/0	0/0	0/0	0/0	0/1	./.	0/0	0/0	0/0	0/0	0/0	0/0	0/0	0/0	0/0	0/0	0/1	0/1	0/1	0/1	0/0	0/0	0/1	0/0	0/0	0/0	0/1	0/0	0/1	0/1	0/1	0/1	0/0	0/0	./.	0/0	0/0	0/0	0/1	0/1	0/0
chr4-E_1066414-1072095	asmbl_22834.p1	deletion	5685.0	4	1066414	0/0	0/0	0/0	./.	0/0	0/1	0/0	0/1	0/1	0/0	0/0	0/1	0/1	0/0	0/0	0/0	0/0	0/0	0/0	0/1	0/1	0/1	0/1	0/0	0/1	0/1	0/0	./.	0/0	0/1	0/0	./.	./.	0/1	0/1	./.	./.	./.	0/1	0/1	./.	0/1	0/1	0/0
chr4-E_1066414-1072095	copy_asmbl_20087.p1	deletion	5685.0	4	1066414	0/0	0/0	0/0	./.	0/0	0/1	0/0	0/1	0/1	0/0	0/0	0/1	0/1	0/0	0/0	0/0	0/0	0/0	0/0	0/1	0/1	0/1	0/1	0/0	0/1	0/1	0/0	./.	0/0	0/1	0/0	./.	./.	0/1	0/1	./.	./.	./.	0/1	0/1	./.	0/1	0/1	0/0
chr4-E_1177911-1178157	asmbl_22814.p1	deletion	248.0	4	1177911	1/1	1/1	0/0	0/0	0/0	0/0	0/1	0/1	0/1	0/1	0/1	1/1	0/1	0/1	0/1	0/1	0/1	0/0	0/1	0/0	0/1	0/1	0/1	0/1	0/0	0/1	0/1	0/0	0/0	0/1	0/1	0/0	0/1	0/1	0/0	0/0	0/0	0/1	0/0	0/0	0/0	0/0	0/0	0/0
chr4-E_1659902-1659907	asmbl_22644.p1	insertion	4032.0	4	1659902	0/0	0/0	0/1	0/0	0/0	0/0	0/0	0/1	0/0	0/1	0/0	0/0	0/0	0/0	0/0	0/0	0/0	0/0	0/0	0/0	0/1	0/1	0/0	0/0	0/0	0/1	0/1	0/0	0/1	0/1	0/0	0/0	0/0	0/0	0/0	0/0	0/0	0/1	0/0	0/1	0/0	0/1	0/1	0/1
chr4-E_1721435-1721435	copy_asmbl_20227.p1	insertion	66.0	4	1721435	0/1	0/1	0/1	0/1	1/1	0/1	0/1	0/1	0/1	0/1	0/1	0/1	1/1	1/1	1/1	1/1	1/1	1/1	0/1	0/1	0/1	0/1	0/1	0/1	0/1	0/1	0/1	0/1	0/1	0/1	0/1	0/1	0/0	0/1	0/1	0/1	0/1	0/1	0/1	1/1	0/1	0/1	0/1	1/1
chr4-E_3815918-3815925	asmbl_22031.p1	insertion	334.0	4	3815918	./.	./.	0/1	0/1	0/0	0/1	0/1	./.	./.	0/0	0/0	./.	0/0	0/0	0/0	0/1	0/0	0/0	0/0	0/1	0/0	0/0	0/1	0/0	0/1	0/0	0/0	0/1	0/0	0/0	0/1	0/1	0/1	0/1	0/1	0/1	0/1	0/0	0/1	./.	0/1	0/1	0/1	0/0
chr4-E_3929388-3929388	asmbl_21984.p1	insertion	57.0	4	3929388	0/1	0/1	0/1	0/1	0/1	0/1	0/1	0/1	0/1	0/1	0/1	0/1	0/1	0/1	0/1	0/1	0/1	0/1	0/1	0/1	0/1	0/1	0/1	0/1	0/1	0/1	0/1	0/1	0/1	0/1	0/1	0/1	0/1	0/1	0/1	0/1	0/1	0/1	0/1	0/1	0/1	0/1	0/1	0/1
chr4-E_4014773-4015575	copy_asmbl_20845.p1	deletion	810.0	4	4014773	0/0	0/0	./.	0/0	0/0	0/0	0/0	0/1	0/0	0/1	0/0	0/1	0/0	0/0	0/0	./.	0/0	0/0	0/0	0/0	0/1	0/1	0/0	0/0	0/0	0/1	0/1	0/0	0/1	0/1	0/0	0/0	0/0	0/0	0/0	0/0	0/0	0/1	0/0	./.	0/0	0/1	0/1	0/0
chr4-E_4340998-4341003	asmbl_21885.p2	insertion	567.0	4	4340998	./.	./.	0/0	./.	0/0	0/1	0/0	0/0	0/0	0/0	./.	./.	0/0	0/0	0/0	0/0	./.	0/0	0/0	./.	0/0	0/0	./.	0/0	0/1	0/0	0/0	./.	0/0	0/0	./.	./.	./.	./.	./.	./.	./.	0/0	./.	0/0	./.	0/1	0/1	0/0
chr4-E_4608798-4609032	asmbl_21817.p1_1	deletion	222.0	4	4608798	0/1	0/1	1/1	0/0	1/1	0/1	0/1	0/1	0/1	0/1	0/1	0/1	1/1	1/1	1/1	1/1	1/1	1/1	0/1	0/0	0/1	0/1	0/0	0/1	0/1	0/1	0/1	0/1	0/1	0/1	0/0	0/0	0/0	0/1	0/0	0/0	0/0	0/1	0/0	1/1	0/0	0/1	0/1	0/1
chr4-E_4608798-4609032	copy_asmbl_21050.p1	deletion	222.0	4	4608798	0/1	0/1	1/1	0/0	1/1	0/1	0/1	0/1	0/1	0/1	0/1	0/1	1/1	1/1	1/1	1/1	1/1	1/1	0/1	0/0	0/1	0/1	0/0	0/1	0/1	0/1	0/1	0/1	0/1	0/1	0/0	0/0	0/0	0/1	0/0	0/0	0/0	0/1	0/0	1/1	0/0	0/1	0/1	0/1
chr4-E_4608806-4609032	asmbl_21817.p1_2	deletion	222.0	4	4608806	./.	./.	1/1	./.	1/1	0/1	0/1	0/1	0/1	0/1	0/1	0/1	1/1	1/1	1/1	1/1	1/1	1/1	0/1	0/0	./.	./.	0/0	0/1	0/1	./.	./.	0/1	./.	./.	./.	./.	0/0	0/1	0/0	./.	0/0	./.	0/0	1/1	./.	0/1	0/1	./.
chr4-E_4756615-4767950	asmbl_21768.p1	deletion	11343.0	4	4756615	0/0	0/1	0/1	./.	0/0	0/0	0/0	0/1	0/0	0/0	./.	0/0	./.	./.	./.	./.	0/0	./.	0/0	./.	0/1	0/1	./.	0/0	0/1	0/1	0/1	./.	0/1	0/1	0/0	./.	./.	./.	./.	./.	./.	0/1	0/1	0/1	0/0	0/1	0/1	0/0
chr4-E_5382581-5382582	asmbl_21618.p1	insertion	600.0	4	5382581	0/0	0/1	0/0	0/0	0/0	0/0	0/0	0/1	0/0	0/0	0/0	0/0	0/0	0/1	0/0	0/0	0/0	0/0	0/0	0/0	0/1	0/1	0/0	0/0	0/0	0/1	0/1	0/0	0/0	0/1	0/1	./.	0/0	0/0	0/0	0/1	0/0	0/0	0/1	0/0	1/1	0/0	0/0	0/0
chr5-E_828449-849081	asmbl_24911.p1	deletion	20634.0	5	828449	0/0	0/0	1/1	0/1	1/1	0/0	0/0	0/1	./.	0/0	0/0	0/0	0/0	0/0	0/0	0/1	1/1	1/1	0/0	0/0	0/1	0/1	0/0	0/0	0/0	0/1	0/1	0/1	0/1	0/1	0/0	0/0	0/0	./.	0/0	0/0	0/0	0/1	0/0	0/1	0/0	0/1	0/1	1/1
chr5-E_1277172-1277175	copy_asmbl_26782.p1	insertion	107.0	5	1277172	0/0	0/0	0/0	0/1	0/0	0/0	0/1	0/1	0/1	0/1	0/1	0/0	0/0	0/0	0/0	0/1	0/0	0/0	0/1	0/0	0/1	0/1	0/0	0/1	0/1	0/1	0/1	0/0	0/0	0/1	0/1	0/1	0/0	0/1	0/1	0/0	0/1	0/1	0/1	0/0	0/1	0/1	0/1	0/1
chr5-E_1833230-1833243	asmbl_24569.p1	insertion	1087.0	5	1833230	0/1	0/1	0/0	1/1	0/0	0/1	0/1	0/1	0/1	0/1	0/1	0/1	0/0	0/0	0/0	0/1	0/0	./.	0/1	1/1	0/0	0/0	1/1	0/1	0/1	0/1	1/1	./.	0/1	0/0	1/1	./.	./.	./.	./.	0/0	1/1	1/1	1/1	0/0	./.	0/1	0/1	0/0
chr5-E_4066750-4067592	asmbl_23987.p1	deletion	849.0	5	4066750	./.	./.	0/1	0/1	0/1	0/1	0/0	0/1	0/0	0/0	./.	./.	0/1	0/1	0/1	0/1	0/1	./.	0/0	0/1	0/1	0/1	0/1	0/0	0/1	0/1	0/1	0/1	0/1	0/1	0/1	0/1	0/1	0/1	0/1	0/1	0/1	0/1	0/1	0/1	0/1	0/1	0/1	0/1
chr5-E_4106919-4106921	copy_asmbl_25804.p1	insertion	352.0	5	4106919	1/1	1/1	0/0	1/1	0/0	0/1	0/1	0/1	0/1	0/1	0/1	1/1	0/0	0/1	0/0	0/0	0/0	0/0	0/1	1/1	0/1	0/1	1/1	0/1	0/1	0/1	1/1	1/1	0/1	0/1	1/1	1/1	1/1	0/1	1/1	1/1	1/1	1/1	1/1	0/0	1/1	0/1	0/1	0/1
chr5-E_5584166-5590211	asmbl_23581.p1	deletion	6044.0	5	5584166	0/0	0/0	1/1	0/1	1/1	0/1	1/1	0/1	1/1	1/1	./.	0/0	./.	1/1	./.	./.	./.	./.	1/1	./.	1/1	1/1	./.	1/1	0/1	1/1	0/1	0/0	1/1	1/1	0/0	0/1	0/0	1/1	1/1	1/1	0/0	0/1	0/1	0/1	0/1	0/1	0/1	./.
chr5-E_5910228-5910923	asmbl_23516.p1	deletion	704.0	5	5910228	0/0	0/0	0/0	0/0	0/0	0/0	0/0	0/1	0/0	0/0	0/0	0/0	0/0	0/0	0/0	0/0	0/0	0/0	0/0	0/0	0/1	0/1	0/0	0/0	0/0	0/0	0/0	0/0	0/0	0/1	0/0	0/0	0/0	0/0	0/0	0/0	0/0	0/0	0/0	0/0	0/0	0/0	0/0	0/0
chr5-E_5910228-5910923	copy_asmbl_25378.p1	deletion	704.0	5	5910228	0/0	0/0	0/0	0/0	0/0	0/0	0/0	0/1	0/0	0/0	0/0	0/0	0/0	0/0	0/0	0/0	0/0	0/0	0/0	0/0	0/1	0/1	0/0	0/0	0/0	0/0	0/0	0/0	0/0	0/1	0/0	0/0	0/0	0/0	0/0	0/0	0/0	0/0	0/0	0/0	0/0	0/0	0/0	0/0
chr5-E_5946225-5960650	asmbl_23495.p1	deletion	14428.0	5	5946225	0/0	0/0	1/1	0/0	0/1	0/1	0/1	0/1	0/1	0/1	0/1	0/0	0/0	0/1	0/0	0/0	0/0	0/1	0/1	0/0	0/1	0/1	0/0	0/1	0/1	0/1	0/1	0/0	0/1	0/1	0/0	0/0	0/0	0/0	0/0	0/0	0/0	0/1	0/0	0/1	0/0	0/1	0/1	0/0
chr5-E_6007559-6007562	copy_asmbl_25336.p1	insertion	3677.0	5	6007559	0/0	0/0	0/0	0/0	0/0	1/1	0/0	0/1	0/0	0/0	0/0	0/0	0/0	0/0	0/0	0/0	0/0	0/0	0/0	1/1	0/1	0/1	1/1	0/0	1/1	0/1	1/1	./.	0/1	0/1	./.	0/0	./.	./.	./.	./.	1/1	1/1	./.	0/0	./.	0/1	0/1	0/0
chr6-E_88216-88273	asmbl_27651.p1_1	deletion	57.0	6	88216	1/1	1/1	./.	1/1	1/1	0/0	1/1	0/1	1/1	1/1	0/1	1/1	1/1	1/1	1/1	0/1	1/1	1/1	0/1	0/0	1/1	1/1	0/1	1/1	0/0	0/1	1/1	1/1	0/0	1/1	1/1	1/1	0/1	1/1	1/1	1/1	0/1	1/1	0/1	./.	1/1	0/1	0/1	1/1
chr6-E_88217-88274	asmbl_27651.p1_2	deletion	57.0	6	88217	0/1	0/1	0/0	1/1	0/1	0/0	0/1	0/1	0/1	0/1	1/1	0/1	0/1	0/1	0/1	0/1	1/1	0/1	0/1	./.	0/1	0/1	1/1	0/1	0/0	0/1	0/1	1/1	0/0	0/1	1/1	1/1	1/1	0/1	1/1	1/1	0/1	0/1	1/1	0/0	1/1	0/1	0/1	1/1
chr6-E_627045-628545	copy_asmbl_28998.p1	deletion	1517.0	6	627045	./.	./.	0/1	./.	./.	./.	./.	0/1	0/1	./.	./.	./.	./.	./.	./.	./.	./.	./.	./.	./.	0/1	0/1	./.	./.	./.	0/1	0/1	./.	0/1	0/1	./.	./.	./.	0/1	./.	./.	./.	0/1	./.	0/1	./.	0/1	0/1	./.
chr6-E_680025-680033	asmbl_27451.p1	insertion	3301.0	6	680025	0/0	0/0	0/0	0/0	0/1	0/1	0/1	0/0	0/1	0/1	0/0	0/0	0/0	./.	0/0	0/0	0/1	0/1	0/1	0/0	0/0	0/0	0/0	0/1	0/1	0/0	0/0	0/0	0/0	0/0	0/0	0/0	0/0	0/1	0/0	0/1	0/0	0/0	0/0	0/0	0/0	0/0	0/0	0/1
chr6-E_1095558-1095563	asmbl_27302.p1	insertion	5165.0	6	1095558	./.	./.	0/1	./.	0/0	0/1	0/1	0/1	0/1	0/1	0/0	./.	0/0	0/0	0/0	0/0	0/0	0/0	0/1	0/0	0/1	0/1	0/0	0/1	0/1	0/1	0/1	./.	0/1	0/1	0/0	0/0	0/0	0/0	0/0	0/0	0/0	0/1	0/0	0/1	0/0	0/1	0/1	0/0
chr6-E_1237524-1238366	asmbl_27260.p1	deletion	843.0	6	1237524	./.	./.	1/1	./.	0/0	0/0	./.	1/1	./.	./.	./.	./.	./.	./.	./.	./.	./.	./.	./.	./.	1/1	1/1	./.	./.	0/0	1/1	1/1	./.	1/1	1/1	./.	./.	./.	./.	./.	./.	./.	1/1	./.	./.	./.	1/1	1/1	0/0
chr6-E_2063237-2065123	asmbl_27124.p1	deletion	1894.0	6	2063237	0/0	0/0	0/1	0/0	0/0	0/0	0/0	0/1	0/0	0/0	0/0	0/0	0/0	0/0	0/0	0/0	0/0	0/0	0/0	0/0	0/1	0/1	0/0	0/0	0/0	0/1	0/1	0/0	0/1	0/1	0/0	0/0	0/0	0/0	0/0	0/0	0/0	0/0	0/0	0/1	0/0	0/1	0/1	0/0
chr6-E_2093408-2104178	copy_asmbl_29385.p1	deletion	10778.0	6	2093408	0/0	0/0	0/1	0/0	0/1	0/1	0/1	0/1	0/1	0/1	./.	0/0	0/1	0/1	0/1	0/1	0/1	0/1	0/1	0/0	0/1	0/1	0/0	0/1	0/1	0/1	0/1	0/0	0/1	0/1	0/1	0/1	./.	0/1	0/0	0/1	0/0	0/0	0/1	0/1	0/1	0/1	0/1	0/1
chr6-E_2584692-2599468	asmbl_27001.p4	deletion	14781.0	6	2584692	./.	./.	0/1	./.	./.	./.	0/0	0/1	0/0	0/0	0/0	./.	./.	./.	./.	0/0	0/0	./.	0/0	./.	0/1	0/1	./.	0/0	./.	0/1	0/1	./.	0/1	0/1	./.	./.	./.	./.	./.	./.	./.	0/0	./.	0/1	./.	0/1	0/1	./.
chr7-E_494436-494442	asmbl_29751.p1	insertion	1952.0	7	494436	0/0	0/1	0/0	0/1	0/0	0/0	0/0	0/1	0/1	0/0	0/0	0/0	0/0	0/0	0/0	0/0	0/1	0/0	0/0	0/1	0/1	0/1	0/1	0/0	0/0	0/1	1/1	0/1	0/1	0/1	1/1	1/1	0/1	0/1	0/1	1/1	0/0	1/1	1/1	0/0	0/1	0/1	0/1	0/0
chr7-E_536034-536044	asmbl_29760.p1	insertion	731.0	7	536034	0/1	0/1	0/0	0/1	0/0	0/1	0/1	0/1	0/1	0/1	0/1	0/1	0/0	0/1	0/0	0/0	0/1	0/0	0/1	0/1	0/1	0/1	0/1	0/1	0/1	0/1	0/1	0/1	0/1	0/1	0/1	0/1	0/1	0/1	0/1	0/1	0/1	0/1	0/1	0/0	0/1	0/1	0/1	0/0
chr7-E_959856-959856	copy_asmbl_32172.p3	insertion	31580.0	7	959856	0/0	0/0	0/0	0/1	0/1	0/1	0/0	0/1	0/1	0/1	0/0	0/0	0/1	0/1	0/1	0/1	0/1	0/1	0/0	0/1	0/1	0/1	0/1	0/0	0/1	0/1	0/1	0/1	0/1	0/1	./.	./.	0/0	0/0	0/0	0/0	0/1	0/0	0/0	0/0	0/0	0/1	0/1	0/1
chr7-E_959856-959856	copy_asmbl_32161.p1	insertion	31580.0	7	959856	0/0	0/0	0/0	0/1	0/1	0/1	0/0	0/1	0/1	0/1	0/0	0/0	0/1	0/1	0/1	0/1	0/1	0/1	0/0	0/1	0/1	0/1	0/1	0/0	0/1	0/1	0/1	0/1	0/1	0/1	./.	./.	0/0	0/0	0/0	0/0	0/1	0/0	0/0	0/0	0/0	0/1	0/1	0/1
chr7-E_1217719-1218152	asmbl_29945.p1	deletion	433.0	7	1217719	0/0	0/0	1/1	0/0	0/0	0/0	0/1	0/1	0/1	0/1	0/1	0/0	0/0	0/1	0/0	./.	0/0	0/0	0/1	0/0	0/1	0/1	0/0	0/1	0/0	0/1	0/0	0/1	0/1	0/1	0/1	0/1	0/1	0/1	1/1	1/1	0/1	0/0	0/1	0/1	1/1	0/0	0/0	./.
chr7-E_2157962-2157966	asmbl_30104.p1	insertion	1523.0	7	2157962	0/0	0/0	./.	0/0	0/0	0/1	0/1	./.	0/1	0/1	0/0	0/0	0/0	0/1	0/0	0/0	0/0	0/0	0/1	0/0	./.	./.	0/0	0/1	0/1	./.	0/0	0/0	./.	./.	0/0	0/0	0/0	0/0	0/0	0/0	0/0	0/0	0/0	./.	0/0	0/0	0/0	./.
chr7-E_2401788-2401801	asmbl_30182.p1	insertion	6956.0	7	2401788	1/1	1/1	./.	0/0	0/0	1/1	0/0	0/0	0/0	0/0	0/0	1/1	0/0	0/0	0/0	0/0	0/0	0/0	0/0	0/0	0/0	0/0	0/0	0/0	1/1	0/1	0/0	0/1	0/0	0/0	0/0	0/0	0/0	0/1	0/1	0/0	0/1	0/0	0/1	./.	0/0	0/1	0/1	0/0
chr7-E_2529955-2529959	asmbl_30237.p1	insertion	15984.0	7	2529955	0/1	0/1	0/1	./.	0/1	./.	./.	0/1	./.	./.	0/1	0/1	0/1	0/1	0/1	0/1	0/1	0/1	./.	0/1	0/1	0/1	0/1	./.	./.	0/1	0/0	./.	0/1	0/1	./.	0/1	0/1	./.	0/1	0/1	./.	0/0	0/1	0/1	0/1	0/1	0/1	0/0
chr7-E_4180944-4180956	asmbl_30757.p1	insertion	6072.0	7	4180944	0/0	0/0	0/0	0/0	0/0	0/0	0/0	0/1	0/1	0/0	0/0	0/0	0/0	0/0	0/0	0/0	0/0	0/0	0/0	0/0	0/1	0/1	0/0	0/0	0/0	0/0	0/0	0/0	0/0	0/1	0/1	0/1	0/1	0/0	0/0	0/1	0/1	0/0	0/1	0/0	0/1	0/0	0/0	0/0
chr7-E_4338256-4338258	copy_asmbl_31254.p1	insertion	5562.0	7	4338256	1/1	1/1	0/0	1/1	./.	1/1	./.	0/1	./.	./.	1/1	1/1	./.	./.	./.	./.	./.	./.	0/0	1/1	0/1	0/1	1/1	./.	1/1	0/1	0/1	1/1	0/1	0/1	1/1	1/1	1/1	0/1	1/1	1/1	./.	0/1	1/1	0/0	1/1	0/1	0/1	./.
chr7-E_4812975-4814301	asmbl_30947.p1	deletion	1318.0	7	4812975	./.	./.	./.	./.	0/0	0/0	0/0	0/1	0/0	0/0	./.	./.	0/0	0/0	0/0	0/0	0/0	./.	0/0	./.	1/1	1/1	./.	0/0	./.	./.	1/1	./.	1/1	1/1	./.	./.	./.	./.	./.	./.	./.	1/1	./.	./.	./.	./.	./.	0/0
chr8-E_318940-318949	asmbl_35366.p1	insertion	4478.0	8	318940	0/1	0/1	0/0	0/1	./.	./.	0/0	0/1	0/0	0/0	0/0	0/1	./.	0/0	./.	./.	./.	0/0	0/0	0/0	0/1	0/1	./.	0/0	./.	0/1	0/0	0/0	0/0	0/1	0/1	./.	0/0	0/0	0/0	0/1	./.	0/0	./.	0/0	./.	0/0	0/0	./.
chr8-E_654549-661236	asmbl_35242.p1	deletion	6690.0	8	654549	0/1	0/1	0/0	0/1	0/0	0/1	0/0	0/1	./.	0/0	0/0	0/1	0/0	0/1	0/0	0/0	0/0	0/0	0/0	./.	0/1	0/1	./.	0/0	0/1	0/1	./.	0/1	0/1	0/1	0/1	0/0	./.	0/1	./.	0/1	0/1	./.	0/1	0/0	0/1	0/1	0/1	0/0
chr8-E_908400-908407	copy_asmbl_33647.p1	insertion	20323.0	8	908400	0/0	0/0	0/1	0/0	0/1	0/1	0/1	0/1	0/1	0/1	0/1	0/0	0/0	0/1	0/0	0/0	0/0	0/0	0/1	0/0	0/1	0/1	0/0	0/1	0/1	0/1	0/0	0/0	0/1	0/1	0/0	0/0	0/0	0/1	0/0	0/1	0/0	0/0	0/0	0/1	0/0	0/1	0/1	0/1
chr8-E_2328290-2328294	asmbl_34824.p1	insertion	7588.0	8	2328290	0/1	0/1	0/0	0/0	0/0	0/1	0/0	0/1	0/0	0/0	0/0	0/1	0/0	0/0	0/0	0/1	0/0	0/0	0/0	0/0	0/1	0/1	0/0	0/0	0/1	0/1	0/0	0/1	0/0	0/1	0/0	0/0	0/0	0/0	0/0	0/0	0/0	0/0	0/0	0/0	0/0	0/1	0/1	0/0
chr8-E_2328290-2328294	copy_asmbl_33333.p1	insertion	7588.0	8	2328290	0/1	0/1	0/0	0/0	0/0	0/1	0/0	0/1	0/0	0/0	0/0	0/1	0/0	0/0	0/0	0/1	0/0	0/0	0/0	0/0	0/1	0/1	0/0	0/0	0/1	0/1	0/0	0/1	0/0	0/1	0/0	0/0	0/0	0/0	0/0	0/0	0/0	0/0	0/0	0/0	0/0	0/1	0/1	0/0
chr8-E_3529693-3529697	asmbl_34451.p1	insertion	637.0	8	3529693	0/0	0/0	0/0	0/0	0/0	0/1	0/1	0/0	0/1	0/1	0/0	0/0	0/1	0/1	0/1	0/1	0/1	0/1	0/1	0/0	0/0	0/0	0/0	0/1	0/1	0/0	0/0	0/0	0/0	0/0	0/0	0/0	0/0	0/1	0/0	0/0	0/0	0/0	0/0	0/1	0/0	0/0	0/0	0/1
chr8-E_4630808-4639412	asmbl_34109.p1	deletion	8609.0	8	4630808	./.	./.	0/1	./.	./.	./.	./.	0/1	./.	./.	./.	./.	./.	./.	./.	./.	./.	./.	./.	./.	0/1	0/1	./.	./.	./.	0/1	./.	./.	0/1	0/1	./.	./.	./.	./.	./.	0/1	./.	./.	./.	0/1	./.	./.	./.	./.
chr9-E_200653-200653	copy_asmbl_37053.p1	insertion	50.0	9	200653	1/1	1/1	0/1	./.	1/1	1/1	1/1	0/1	1/1	1/1	1/1	1/1	1/1	1/1	1/1	1/1	1/1	1/1	1/1	./.	0/1	0/1	./.	1/1	1/1	0/1	./.	1/1	0/0	0/1	./.	./.	1/1	./.	./.	./.	./.	./.	1/1	0/1	./.	1/1	1/1	1/1
chr9-E_381661-382342	asmbl_37222.p1	deletion	686.0	9	381661	./.	./.	0/1	./.	./.	./.	./.	0/1	0/1	./.	./.	./.	./.	./.	./.	./.	./.	./.	./.	./.	./.	./.	./.	./.	./.	./.	./.	./.	./.	./.	./.	1/1	./.	0/1	./.	./.	./.	./.	./.	0/1	./.	./.	./.	./.
chr9-E_1117676-1119055	copy_asmbl_36673.p1	deletion	1387.0	9	1117676	0/0	./.	./.	0/0	./.	0/1	0/0	0/1	0/0	0/1	0/1	0/0	0/1	0/1	0/1	0/1	0/1	0/1	0/0	0/0	0/1	0/1	0/1	0/1	0/1	0/1	0/0	0/0	0/1	0/1	0/0	0/0	0/0	0/1	0/0	0/0	./.	0/0	0/0	./.	0/0	0/1	0/1	./.
chr9-E_2448917-2448921	asmbl_37803.p1	insertion	1876.0	9	2448917	0/0	0/0	./.	0/1	0/0	./.	0/0	0/1	0/0	0/0	0/0	0/0	./.	./.	./.	./.	./.	./.	0/0	./.	0/0	0/0	./.	0/0	./.	0/1	1/1	0/0	./.	0/0	0/0	0/0	0/1	0/1	0/1	0/0	0/0	./.	./.	./.	0/0	0/1	0/1	0/0
chr9-E_2585512-2585520	asmbl_37851.p1	insertion	633.0	9	2585512	0/0	0/0	0/0	0/1	0/0	0/1	0/0	0/1	0/0	0/0	0/0	0/0	0/0	0/1	0/0	0/0	0/1	0/0	0/0	0/1	0/0	0/0	0/1	0/0	0/1	0/1	0/1	0/0	0/1	0/0	./.	./.	0/1	0/1	0/0	0/0	0/1	0/1	./.	0/0	0/1	0/1	0/1	0/0
chr9-E_3547648-3548341	copy_asmbl_36002.p1	deletion	701.0	9	3547648	0/0	0/0	0/0	0/0	0/0	0/0	0/0	0/0	0/0	0/0	0/0	0/0	0/0	0/0	0/0	0/0	0/0	0/0	0/0	0/0	0/0	0/0	0/0	0/0	0/0	0/0	0/0	0/0	0/0	0/0	0/0	0/0	0/0	0/0	0/0	0/0	0/0	0/0	0/0	0/0	0/0	0/0	0/0	0/0
chr9-E_3714563-3714563	copy_asmbl_35938.p1_1	insertion	12983.0	9	3714563	0/0	0/0	0/0	1/1	./.	./.	./.	0/1	./.	./.	1/1	0/0	./.	1/1	./.	./.	1/1	0/0	./.	1/1	0/1	0/1	1/1	./.	./.	0/1	1/1	./.	0/1	0/1	1/1	1/1	1/1	1/1	1/1	1/1	0/1	1/1	1/1	0/0	1/1	./.	./.	./.
chr9-E_3714563-3714564	copy_asmbl_35938.p1_2	insertion	12983.0	9	3714563	0/0	0/0	0/0	1/1	./.	./.	./.	0/1	./.	./.	1/1	0/0	./.	1/1	./.	./.	1/1	0/0	./.	1/1	0/1	0/1	1/1	./.	./.	0/1	1/1	./.	0/1	0/1	1/1	1/1	1/1	1/1	1/1	1/1	0/1	1/1	1/1	0/0	1/1	./.	./.	./.
chr9-E_4101749-4139380	asmbl_38236.p1	deletion	37646.0	9	4101749	./.	./.	0/1	./.	0/1	0/1	0/1	0/1	0/1	0/1	./.	./.	0/1	0/1	0/1	0/1	0/1	0/1	0/1	./.	0/1	0/1	./.	0/1	0/1	0/1	./.	./.	0/1	0/1	./.	./.	./.	0/1	./.	./.	./.	./.	./.	0/1	./.	0/1	0/1	0/1
chr10-E_377048-377049	asmbl_28764.p1_1	insertion	128.0	10	377048	0/0	0/0	0/0	./.	0/0	0/0	0/1	0/1	0/1	0/1	1/1	0/0	./.	./.	./.	0/0	0/0	0/0	0/1	1/1	0/1	0/1	1/1	0/1	0/1	0/1	1/1	./.	0/1	0/1	./.	0/0	./.	./.	./.	./.	./.	1/1	./.	0/1	0/0	1/1	0/1	0/1
chr10-E_377196-377206	asmbl_28764.p1_2	insertion	10168.0	10	377196	0/0	0/0	0/0	0/0	0/0	0/0	0/1	0/1	0/1	0/1	./.	0/0	0/0	0/0	0/0	0/0	0/0	0/0	0/1	0/1	0/1	0/1	0/1	0/1	./.	0/1	./.	0/0	0/1	0/1	0/0	0/0	0/0	0/0	0/0	0/0	0/0	./.	0/0	0/1	0/0	0/1	0/1	0/0
chr10-E_386298-389684	copy_asmbl_38616.p1	deletion	3395.0	10	386298	0/0	0/0	0/1	0/0	./.	0/0	0/0	0/1	0/0	0/0	0/0	0/0	./.	./.	./.	./.	0/0	0/0	0/0	0/0	0/1	0/1	0/0	0/0	0/0	0/1	0/0	0/0	0/1	0/1	0/0	0/0	0/0	0/0	0/0	0/0	0/0	0/0	0/0	0/1	0/0	./.	./.	./.
chr10-E_406312-406318	copy_asmbl_38642.p1	insertion	813.0	10	406312	0/1	0/1	0/0	0/1	0/0	0/1	0/1	0/1	0/1	0/1	0/1	0/1	0/0	0/1	0/0	0/1	0/0	0/0	0/1	0/1	0/1	0/1	0/1	0/1	0/1	0/1	0/1	0/1	0/1	0/1	0/1	0/1	0/1	0/1	0/1	0/1	0/1	0/1	0/1	0/0	0/1	0/1	0/1	0/0
chr10-E_999758-1002660	copy_asmbl_38888.p1	deletion	2910.0	10	999758	0/0	0/0	0/1	0/0	0/0	0/1	0/1	0/1	0/1	0/1	0/0	0/0	0/0	0/1	0/0	0/0	./.	0/0	0/1	0/0	0/1	0/1	0/0	0/1	0/1	0/1	0/0	0/0	0/1	0/1	0/0	0/0	0/0	0/0	0/0	0/0	0/0	0/0	0/0	0/1	0/0	0/0	0/0	0/0
chr10-E_1303691-1309884	copy_asmbl_38966.p1	deletion	6197.0	10	1303691	0/0	0/0	0/1	0/0	0/0	0/0	0/0	0/1	0/0	0/0	0/0	0/0	0/0	0/0	0/0	0/0	0/0	0/0	0/0	0/0	0/1	0/1	0/0	0/0	0/0	0/1	0/0	0/0	0/1	0/1	0/0	0/0	0/0	0/0	0/0	0/0	0/0	0/0	0/0	0/1	0/0	0/0	0/0	0/0
chr10-E_1318483-1318483	asmbl_28493.p1	insertion	75.0	10	1318483	0/1	0/1	0/0	./.	0/0	0/1	0/0	0/1	0/0	0/0	1/1	0/1	0/0	0/0	0/0	0/0	0/0	0/0	0/0	1/1	0/1	0/1	1/1	0/0	0/1	0/1	1/1	./.	0/1	0/1	./.	1/1	1/1	1/1	1/1	./.	./.	1/1	./.	0/0	1/1	0/1	0/1	0/1
chr10-E_1622295-1622299	copy_asmbl_39025.p1	insertion	4509.0	10	1622295	0/1	0/1	0/0	./.	0/0	0/1	0/1	0/1	0/1	0/1	0/1	0/1	0/0	0/1	0/0	0/0	0/1	0/1	0/1	./.	0/1	0/1	./.	0/1	0/1	0/1	./.	./.	0/1	0/1	./.	./.	./.	./.	0/1	./.	./.	./.	./.	0/0	./.	./.	./.	0/0
chr10-E_1790471-1790833	copy_asmbl_39072.p1	deletion	364.0	10	1790471	0/0	0/0	0/0	1/1	0/0	./.	./.	0/1	./.	0/1	./.	0/0	0/0	0/1	0/0	./.	0/0	0/0	./.	1/1	0/1	0/1	1/1	./.	./.	0/1	1/1	1/1	0/1	0/1	1/1	1/1	1/1	1/1	1/1	1/1	0/1	1/1	1/1	0/0	1/1	0/1	0/1	0/0
chr10-E_2083673-2083677	asmbl_28347.p1	insertion	11230.0	10	2083673	./.	./.	./.	0/0	0/0	0/1	0/1	./.	0/1	0/1	0/1	./.	./.	./.	./.	./.	0/0	./.	0/1	0/0	./.	./.	0/0	0/1	0/1	./.	./.	./.	./.	./.	0/0	0/0	0/0	./.	0/0	./.	0/0	./.	0/0	./.	0/0	./.	./.	0/1
chr10-E_2230354-2230358	asmbl_28307.p1	insertion	228.0	10	2230354	0/1	0/1	0/0	0/0	0/0	0/1	0/0	0/1	0/0	0/0	0/0	0/1	0/0	0/0	0/0	0/0	0/0	0/0	0/0	0/1	0/0	0/0	0/1	0/0	0/1	0/0	0/0	./.	0/0	0/0	0/1	0/1	0/0	0/1	0/1	0/0	0/0	0/0	0/1	0/0	0/1	0/1	0/1	0/0
chr10-E_2244417-2244425	asmbl_28302.p1	insertion	672.0	10	2244417	0/1	0/1	0/0	./.	0/0	0/1	0/0	./.	0/0	0/0	0/0	0/1	0/0	0/0	./.	0/0	./.	./.	0/0	./.	0/0	0/0	./.	0/0	0/1	0/0	0/1	0/0	0/0	0/0	0/0	0/0	0/1	./.	./.	0/0	0/1	0/1	0/0	./.	0/0	0/1	0/1	0/1
chr10-E_2356313-2357542	asmbl_28272.p1_1	deletion	1237.0	10	2356313	0/0	0/0	0/1	0/0	0/0	0/1	0/1	0/1	0/1	0/1	./.	0/0	0/0	0/0	0/0	0/0	0/0	0/0	0/1	0/0	0/1	0/1	0/0	0/1	0/1	0/1	0/0	0/0	0/1	0/1	0/0	0/0	0/0	0/1	0/0	0/0	0/0	0/0	0/0	0/1	0/0	0/0	0/0	0/0
chr10-E_2356415-2357534	asmbl_28272.p1_2	deletion	1120.0	10	2356415	0/0	0/0	0/1	0/0	0/0	0/0	0/0	0/1	0/0	0/0	0/0	0/0	./.	0/0	./.	0/0	0/0	0/0	0/0	0/0	0/1	0/1	0/0	0/0	0/0	0/1	./.	0/0	0/1	0/1	0/0	0/0	0/0	./.	0/0	0/0	0/0	./.	0/0	0/1	0/0	0/0	0/0	0/0
chr10-E_2535482-2566770	asmbl_28229.p1	deletion	31290.0	10	2535482	0/0	0/0	1/1	0/0	1/1	0/0	0/0	0/1	0/0	0/0	./.	0/0	0/0	0/0	0/1	0/0	./.	0/0	0/0	0/0	0/1	0/1	0/1	0/0	0/0	0/1	0/0	0/0	0/1	0/1	0/0	0/0	0/0	0/0	0/0	0/0	0/0	0/0	0/0	1/1	0/0	0/1	0/1	./.
chr10-E_2535482-2566770	asmbl_28225.p2	deletion	31290.0	10	2535482	0/0	0/0	1/1	0/0	1/1	0/0	0/0	0/1	0/0	0/0	./.	0/0	0/0	0/0	0/1	0/0	./.	0/0	0/0	0/0	0/1	0/1	0/1	0/0	0/0	0/1	0/0	0/0	0/1	0/1	0/0	0/0	0/0	0/0	0/0	0/0	0/0	0/0	0/0	1/1	0/0	0/1	0/1	./.
chr10-E_3317983-3329898	asmbl_28010.p1	deletion	11919.0	10	3317983	0/0	0/0	./.	0/0	0/0	0/0	./.	0/1	./.	./.	./.	0/0	0/0	0/0	0/0	0/0	./.	./.	./.	0/0	0/1	0/1	0/0	./.	0/0	0/1	0/1	0/1	./.	0/1	0/0	0/0	0/0	0/1	0/1	0/1	0/1	0/1	0/0	./.	0/0	./.	./.	0/0
chr11-E_17077-17739	asmbl_39738.p1	deletion	669.0	11	17077	0/0	0/0	0/1	0/0	0/1	0/1	0/1	0/1	0/1	0/1	0/1	0/0	./.	./.	./.	./.	0/1	0/1	0/1	0/0	0/1	0/1	0/0	0/1	0/1	0/1	0/1	0/1	0/1	0/1	0/0	0/0	0/0	0/0	0/0	0/0	0/0	0/0	./.	0/1	0/0	0/1	0/1	0/0
chr11-E_29331-29332	asmbl_39745.p1	insertion	358.0	11	29331	0/0	0/0	0/0	./.	0/0	0/1	0/1	0/0	0/1	0/1	0/0	0/0	1/1	1/1	1/1	1/1	0/0	./.	0/1	0/0	0/0	0/0	0/0	0/1	0/1	0/0	0/0	0/0	0/0	0/0	./.	./.	./.	./.	./.	1/1	./.	0/0	./.	0/0	./.	./.	./.	0/0
chr11-E_320686-320693	asmbl_39807.p1	insertion	3448.0	11	320686	0/0	0/0	0/0	0/0	0/0	0/0	0/0	0/0	0/0	0/0	0/0	0/0	0/0	0/0	0/0	0/0	0/0	0/0	0/0	0/0	0/0	0/0	0/0	0/0	0/0	0/0	0/0	0/1	0/0	0/0	0/0	0/0	0/0	0/0	0/0	0/0	0/0	0/0	0/0	0/0	0/0	0/0	0/0	0/0
chr11-E_1538239-1538338	asmbl_40107.p1	deletion	99.0	11	1538239	1/1	1/1	1/1	1/1	1/1	0/1	0/1	0/1	0/1	0/1	1/1	1/1	1/1	0/1	1/1	0/1	1/1	1/1	0/1	1/1	1/1	1/1	1/1	0/1	0/1	1/1	1/1	1/1	1/1	1/1	1/1	1/1	1/1	1/1	1/1	1/1	1/1	1/1	1/1	1/1	1/1	0/1	0/1	1/1
chr11-E_2035675-2045518	copy_asmbl_41019.p1	deletion	9847.0	11	2035675	0/0	0/0	0/1	0/0	0/1	0/1	0/1	0/1	0/1	0/1	0/1	0/0	0/1	0/1	0/1	0/1	0/1	0/1	0/1	0/0	0/1	0/1	0/0	0/1	0/1	0/1	0/1	./.	0/1	0/1	0/0	0/0	0/0	0/1	0/0	0/0	0/1	0/0	0/0	0/1	0/0	0/1	0/1	0/1
chr11-E_3158269-3163900	asmbl_40505.p1	deletion	5638.0	11	3158269	0/0	0/0	0/0	0/0	0/0	0/0	0/0	0/1	0/0	0/0	0/0	0/0	0/0	0/0	0/0	0/0	0/0	0/0	0/0	0/0	0/1	0/1	0/0	0/0	0/0	./.	0/0	0/0	0/0	0/1	0/0	0/0	0/0	0/0	0/0	0/0	0/0	0/0	0/0	0/0	0/0	0/0	0/0	0/0
chr12-E_265688-274253	asmbl_41633.p1	deletion	8564.0	12	265688	./.	./.	./.	./.	0/0	0/1	0/0	0/1	0/0	0/0	0/0	./.	./.	./.	./.	0/0	0/0	0/0	0/0	0/1	1/1	1/1	0/1	0/0	0/1	0/1	0/0	0/0	0/0	1/1	0/0	0/0	0/0	0/1	0/0	0/0	0/0	0/0	0/0	./.	0/0	0/1	0/1	0/0
chr12-E_422771-423088	asmbl_41670.p1	deletion	301.0	12	422771	0/1	0/1	0/0	1/1	1/1	1/1	1/1	0/1	1/1	1/1	0/1	0/1	1/1	1/1	1/1	0/1	1/1	0/1	1/1	1/1	0/1	0/1	1/1	1/1	1/1	0/1	0/1	1/1	0/1	0/1	0/0	0/1	0/1	0/1	0/0	0/1	1/1	0/1	0/1	0/0	1/1	1/1	1/1	1/1
chr12-E_770936-770996	asmbl_41796.p1	deletion	60.0	12	770936	0/1	0/1	0/1	1/1	1/1	0/1	0/1	1/1	0/1	0/1	1/1	0/1	0/0	0/1	0/0	0/0	0/0	0/0	0/1	1/1	1/1	1/1	1/1	0/1	0/1	0/1	1/1	0/1	1/1	1/1	1/1	1/1	1/1	1/1	1/1	1/1	1/1	1/1	1/1	0/1	1/1	1/1	1/1	1/1
chr12-E_986901-986905	copy_asmbl_43157.p2	insertion	5553.0	12	986901	0/0	0/0	./.	0/0	0/0	0/0	0/0	0/1	0/0	0/0	0/0	0/0	0/0	0/0	0/0	./.	0/0	0/0	0/0	0/0	0/1	0/1	0/0	0/0	0/0	0/1	0/0	0/0	0/1	0/1	0/1	0/0	0/0	0/0	0/0	0/0	0/0	0/0	0/0	./.	0/0	0/0	0/0	./.
chr12-E_1408242-1408255	copy_asmbl_43374.p1	insertion	22537.0	12	1408242	0/1	0/1	0/0	0/1	0/0	0/1	0/1	0/1	0/1	0/1	0/1	0/1	0/0	0/1	0/0	0/0	0/0	0/0	0/1	0/1	0/1	0/1	0/1	0/1	0/1	0/1	0/0	0/1	0/0	0/1	0/1	0/1	0/0	0/1	0/1	0/1	0/1	0/0	0/1	0/0	0/1	0/1	0/1	./.
chr12-E_2155546-2155550	asmbl_42225.p1	insertion	5837.0	12	2155546	0/0	0/0	0/0	0/0	0/0	0/0	0/0	0/1	0/0	0/0	0/0	0/0	0/0	0/0	0/0	0/0	0/0	0/0	0/0	0/0	0/1	0/1	./.	0/0	0/0	0/1	0/0	0/0	0/0	0/1	0/0	0/0	0/0	0/0	0/1	0/0	0/0	./.	0/0	0/0	0/0	0/1	0/0	0/0
chr12-E_2210938-2210939	asmbl_42246.p1	insertion	198.0	12	2210938	0/0	0/0	0/0	1/1	./.	1/1	0/0	0/1	0/0	0/0	0/0	0/0	./.	0/0	./.	./.	./.	./.	0/0	1/1	0/1	0/1	1/1	0/0	1/1	0/1	0/1	1/1	0/1	0/1	1/1	1/1	1/1	1/1	1/1	1/1	1/1	1/1	1/1	0/0	0/1	1/1	1/1	./.
chr12-E_2210938-2210939	copy_asmbl_43605.p1	insertion	198.0	12	2210938	0/0	0/0	0/0	1/1	./.	1/1	0/0	0/1	0/0	0/0	0/0	0/0	./.	0/0	./.	./.	./.	./.	0/0	1/1	0/1	0/1	1/1	0/0	1/1	0/1	0/1	1/1	0/1	0/1	1/1	1/1	1/1	1/1	1/1	1/1	1/1	1/1	1/1	0/0	0/1	1/1	1/1	./.
chr12-E_2279343-2279347	copy_asmbl_43650.p1	insertion	11050.0	12	2279343	0/1	0/1	0/0	0/1	./.	1/1	1/1	0/1	./.	./.	./.	0/1	./.	1/1	1/1	./.	./.	./.	1/1	1/1	0/1	0/1	1/1	./.	1/1	0/1	0/0	1/1	0/1	0/1	1/1	1/1	1/1	1/1	1/1	1/1	1/1	0/0	1/1	0/0	1/1	1/1	1/1	./.
chr13-E_187268-207775	asmbl_44132.p1	deletion	20481.0	13	187268	0/1	0/1	./.	0/1	0/1	0/1	0/1	0/1	0/1	0/1	0/1	0/1	0/1	0/1	0/1	0/1	0/1	0/1	0/1	0/1	0/1	0/1	0/1	0/1	0/1	0/1	0/1	0/1	0/1	0/1	0/1	0/1	0/1	0/1	0/1	0/1	0/1	0/1	0/1	0/0	0/1	0/1	0/1	0/1
chr13-E_266132-266336	copy_asmbl_1835.p1	deletion	209.0	13	266132	./.	./.	0/0	0/0	./.	0/0	0/0	0/1	0/0	0/0	./.	./.	0/0	0/0	0/0	0/0	0/0	0/0	0/0	0/0	0/1	0/1	0/0	0/0	0/0	0/1	./.	./.	0/0	0/1	./.	0/0	./.	./.	./.	0/0	./.	./.	0/0	0/0	0/0	0/0	0/0	0/0
chr13-E_724906-724916	asmbl_44328.p1	insertion	682.0	13	724906	0/1	0/1	0/0	0/1	./.	./.	0/0	0/1	0/0	0/0	./.	0/1	0/0	0/0	0/0	0/0	0/1	0/0	0/0	0/1	0/1	0/1	0/0	0/0	0/0	0/1	0/1	0/0	0/0	0/1	0/0	./.	./.	./.	./.	0/0	0/0	0/1	0/1	0/0	0/0	0/1	0/1	0/0
chr13-E_1115307-1115751	asmbl_44496.p1	deletion	455.0	13	1115307	0/1	0/1	0/0	./.	./.	0/1	0/0	0/1	0/0	0/0	0/0	0/1	./.	./.	./.	./.	./.	0/0	0/0	./.	0/1	0/1	./.	0/0	0/1	0/1	0/1	./.	0/1	0/1	./.	./.	./.	0/1	./.	./.	./.	0/1	0/1	0/0	./.	0/1	0/1	./.
chr13-E_2792322-2801754	asmbl_44868.p1	deletion	9420.0	13	2792322	./.	./.	0/1	./.	./.	0/1	0/1	0/1	0/1	0/1	./.	./.	./.	0/1	./.	./.	./.	./.	0/1	./.	0/1	0/1	0/1	0/1	0/1	0/1	0/1	./.	0/1	0/1	./.	./.	./.	./.	./.	./.	./.	0/1	./.	0/1	./.	0/1	0/1	./.
chr13-E_3093772-3095097	copy_asmbl_2453.p1	deletion	1329.0	13	3093772	0/0	0/0	0/1	0/0	0/0	0/0	0/0	0/1	0/1	0/0	0/0	0/0	./.	./.	./.	0/0	./.	0/0	0/0	0/0	0/1	0/1	0/0	0/0	0/0	0/1	0/1	0/0	0/1	0/1	0/0	0/0	0/0	./.	0/0	0/1	0/0	0/1	0/1	0/1	0/0	0/1	0/1	./.
chr13-E_3415675-3434569	asmbl_45037.p1	deletion	18900.0	13	3415675	0/0	0/0	0/1	0/0	0/0	0/1	0/1	0/1	0/1	0/1	0/1	0/0	0/0	0/1	0/0	0/0	0/0	0/0	0/1	0/0	0/1	0/1	0/0	0/1	0/1	0/1	0/1	0/1	0/1	0/1	0/0	0/0	0/0	0/0	0/0	0/1	0/0	0/1	0/0	0/1	0/0	0/0	0/0	0/0
chr14-E_157110-157114	copy_asmbl_3754.p2	insertion	3293.0	14	157110	0/0	0/0	0/1	0/0	0/0	0/0	0/0	0/1	0/0	0/0	0/0	0/0	0/0	0/0	0/0	0/0	0/0	0/0	0/0	0/0	0/1	0/1	0/0	0/0	0/0	0/1	0/0	0/0	0/1	0/1	0/0	0/0	0/0	0/0	0/0	0/0	0/0	0/0	0/0	0/1	0/0	0/0	0/0	0/0
chr14-E_538649-538653	asmbl_3926.p1	insertion	5098.0	14	538649	0/0	0/0	0/0	0/0	0/0	0/1	0/1	0/1	0/1	0/1	0/0	0/0	0/0	0/0	0/0	0/1	0/0	0/0	0/1	0/0	0/0	0/0	0/0	0/1	0/1	0/0	0/0	0/0	0/0	0/0	0/0	0/0	./.	0/0	0/0	0/0	0/0	./.	0/0	0/0	0/0	0/0	0/0	0/0
chr14-E_539764-551679	copy_asmbl_3635.p1	deletion	11928.0	14	539764	./.	./.	./.	./.	./.	./.	./.	0/1	./.	./.	./.	./.	./.	./.	./.	./.	./.	./.	./.	./.	0/1	0/1	./.	./.	./.	0/1	./.	./.	./.	0/1	./.	./.	./.	./.	./.	./.	./.	./.	./.	./.	./.	./.	./.	./.
chr14-E_562512-562513	copy_asmbl_3632.p1	insertion	719.0	14	562512	0/0	0/0	1/1	0/0	1/1	0/1	0/1	0/1	0/1	0/1	./.	0/0	1/1	1/1	1/1	1/1	0/1	1/1	0/1	0/0	0/1	0/1	0/0	0/1	0/1	0/1	0/0	./.	0/1	0/1	0/0	0/0	0/0	0/1	0/0	0/0	0/0	0/0	0/0	1/1	0/0	0/1	0/1	1/1
chr14-E_1631379-1631385	asmbl_4277.p1	insertion	5430.0	14	1631379	./.	./.	0/0	0/1	0/0	0/0	0/0	0/1	0/0	0/0	0/0	./.	0/0	0/0	0/0	0/0	0/0	0/0	0/0	0/1	0/1	0/1	0/1	0/0	0/0	0/1	./.	0/1	0/1	0/1	0/1	0/0	./.	0/1	0/1	./.	0/1	./.	0/0	0/0	0/0	0/1	0/1	0/0
chr14-E_1641924-1642669	copy_asmbl_3269.p1	deletion	743.0	14	1641924	0/0	0/0	1/1	0/0	./.	0/0	0/0	0/1	0/0	0/0	0/0	0/0	./.	./.	./.	0/0	0/0	0/0	0/0	0/0	0/1	0/1	0/0	0/0	0/0	0/1	0/0	./.	0/1	0/1	0/0	0/0	0/0	0/0	0/0	0/0	0/0	0/0	0/0	0/1	0/0	0/0	0/0	./.
chr14-E_2195861-2195868	asmbl_4399.p1	insertion	26789.0	14	2195861	0/0	0/0	0/0	0/0	0/0	0/1	0/1	0/0	0/1	0/1	0/0	0/0	0/0	0/1	0/1	0/0	0/0	0/0	0/1	0/0	0/0	0/0	0/0	0/1	0/1	0/0	0/0	0/0	0/0	0/0	0/0	0/0	0/0	0/1	0/0	0/0	0/0	0/0	0/0	0/0	0/0	0/1	0/0	0/0
chr14-E_2210644-2210645	asmbl_4405.p1	insertion	408.0	14	2210644	0/1	0/1	./.	1/1	0/0	0/1	./.	0/1	./.	./.	./.	0/1	./.	./.	./.	./.	./.	./.	./.	1/1	./.	./.	1/1	./.	0/1	0/1	0/1	1/1	0/1	./.	1/1	1/1	0/1	0/1	1/1	1/1	1/1	1/1	1/1	./.	1/1	0/1	0/1	./.
chr14-E_2749225-2749226	copy_asmbl_2886.p1	insertion	1041.0	14	2749225	1/1	1/1	0/1	1/1	1/1	1/1	1/1	0/1	1/1	1/1	1/1	1/1	1/1	1/1	1/1	1/1	1/1	1/1	1/1	1/1	0/1	0/1	1/1	1/1	1/1	0/1	1/1	1/1	0/1	0/1	1/1	1/1	1/1	1/1	1/1	1/1	1/1	1/1	1/1	0/1	1/1	1/1	1/1	1/1
chr14-E_2810397-2811265	asmbl_4571.p1_1	deletion	879.0	14	2810397	0/0	0/0	0/1	0/0	0/1	0/1	0/1	0/1	0/1	0/1	0/0	0/0	0/1	0/1	0/1	0/1	0/1	0/1	0/1	0/0	0/1	0/1	0/0	0/1	0/1	0/1	0/0	./.	0/1	0/1	./.	./.	0/0	0/1	./.	./.	0/0	./.	0/0	0/1	./.	./.	./.	0/1
chr14-E_2810397-2811265	copy_asmbl_2863.p1	deletion	879.0	14	2810397	0/0	0/0	0/1	0/0	0/1	0/1	0/1	0/1	0/1	0/1	0/0	0/0	0/1	0/1	0/1	0/1	0/1	0/1	0/1	0/0	0/1	0/1	0/0	0/1	0/1	0/1	0/0	./.	0/1	0/1	./.	./.	0/0	0/1	./.	./.	0/0	./.	0/0	0/1	./.	./.	./.	0/1
chr14-E_2810397-2811271	asmbl_4571.p1_2	deletion	879.0	14	2810397	0/0	0/0	0/1	0/0	0/1	0/1	./.	./.	./.	./.	0/0	0/0	0/1	0/1	0/1	0/1	0/1	0/1	./.	./.	./.	./.	./.	./.	0/1	0/1	0/0	0/0	./.	./.	0/0	0/0	0/0	0/1	0/0	0/0	0/0	0/0	0/0	0/1	0/0	0/0	0/0	0/1
chr14-E_2859461-2859462	copy_asmbl_2845.p1	insertion	4201.0	14	2859461	1/1	1/1	0/1	1/1	./.	1/1	1/1	0/1	1/1	1/1	./.	1/1	1/1	1/1	1/1	1/1	1/1	1/1	1/1	1/1	0/1	0/1	1/1	1/1	1/1	0/1	1/1	1/1	0/1	0/1	1/1	1/1	./.	1/1	1/1	1/1	1/1	1/1	1/1	0/1	1/1	1/1	1/1	1/1
chr14-E_2988100-2988101	copy_asmbl_2778.p1	insertion	10263.0	14	2988100	1/1	1/1	./.	1/1	./.	0/1	0/1	0/1	0/1	0/1	1/1	0/1	1/1	1/1	1/1	./.	1/1	0/1	0/1	1/1	0/1	0/1	1/1	0/1	0/1	0/1	1/1	1/1	0/1	0/1	1/1	1/1	1/1	0/1	1/1	1/1	1/1	1/1	1/1	./.	1/1	0/1	0/1	1/1
chr15-E_245278-262551	asmbl_4727.p1	deletion	17281.0	15	245278	./.	0/1	0/1	0/0	0/0	0/1	0/1	0/1	0/1	0/1	./.	./.	./.	./.	./.	./.	0/0	./.	0/1	0/0	0/1	0/1	0/0	0/1	0/1	0/1	0/1	0/0	0/1	0/1	0/0	0/0	0/0	0/0	0/0	0/0	0/0	0/1	0/0	0/1	./.	0/0	0/0	./.
chr15-E_1114016-1114017	copy_asmbl_5668.p1	insertion	3089.0	15	1114016	1/1	1/1	0/1	1/1	1/1	0/1	0/1	0/1	0/1	0/1	1/1	1/1	0/1	0/1	0/1	0/1	0/1	1/1	0/1	1/1	0/1	0/1	1/1	0/1	0/1	0/1	1/1	1/1	0/1	0/1	1/1	1/1	1/1	1/1	1/1	1/1	1/1	1/1	1/1	0/1	1/1	0/1	0/1	1/1
chr15-E_1269153-1269160	copy_asmbl_5714.p1	insertion	669.0	15	1269153	0/0	0/0	0/0	0/0	0/0	0/1	0/0	0/1	0/0	0/0	0/0	0/0	0/0	0/0	0/0	0/0	0/0	0/0	0/0	0/1	0/1	0/1	0/1	0/0	0/1	0/1	0/1	0/1	0/1	0/1	0/0	0/0	0/0	0/0	0/0	0/0	0/1	0/1	0/0	0/0	0/0	0/1	0/1	0/0
chr15-E_1483538-1483540	asmbl_5066.p1	insertion	1356.0	15	1483538	0/0	0/0	0/0	0/0	0/0	0/1	0/0	0/1	0/0	0/0	0/0	0/0	0/0	0/0	0/0	0/0	0/0	0/0	0/0	1/1	0/0	0/0	1/1	0/0	0/1	0/1	0/0	0/1	0/1	0/0	0/0	0/0	0/1	0/1	0/1	0/0	0/1	0/0	0/0	0/0	0/1	0/1	0/1	0/0
chr16-E_744355-744357	asmbl_6343.p1_1	insertion	1769.0	16	744355	0/1	0/1	0/0	0/1	0/0	0/1	1/1	0/1	1/1	1/1	0/1	0/1	0/0	0/1	0/0	0/0	./.	0/0	./.	0/1	0/1	0/1	0/1	1/1	0/1	0/1	0/1	0/1	0/1	0/1	0/1	0/1	0/1	0/1	0/1	0/1	0/1	0/1	0/1	0/0	0/1	0/1	0/1	0/0
chr16-E_744415-744420	asmbl_6343.p1_2	insertion	2751.0	16	744415	0/0	0/0	0/0	./.	0/0	1/1	1/1	0/0	1/1	1/1	0/0	0/0	0/0	0/1	0/0	0/0	0/0	0/0	1/1	./.	0/0	0/0	./.	1/1	1/1	0/0	0/0	./.	0/0	0/0	0/0	./.	./.	./.	./.	./.	./.	./.	./.	0/0	1/1	0/0	0/0	0/0
chr16-E_944966-944979	copy_asmbl_7670.p1	insertion	2552.0	16	944966	0/1	0/1	./.	0/1	./.	0/1	0/1	0/1	0/1	0/1	0/1	0/1	./.	0/1	./.	0/1	0/1	./.	0/1	0/1	0/1	0/1	0/1	0/1	0/1	0/1	0/1	0/1	0/1	0/1	0/1	0/1	0/1	0/1	./.	./.	0/1	0/1	0/1	./.	0/1	0/1	0/1	0/1
chr16-E_1000053-1000060	asmbl_6446.p1	insertion	24314.0	16	1000053	1/1	1/1	0/0	0/1	0/0	0/0	0/1	0/1	0/1	0/1	0/1	1/1	0/0	0/0	0/0	0/1	0/0	0/0	0/1	0/1	0/1	0/1	0/1	0/1	0/1	0/1	0/0	1/1	0/0	0/1	1/1	1/1	1/1	0/1	0/1	0/1	0/1	0/0	0/1	0/0	1/1	0/1	0/1	0/0
chr16-E_1000053-1000060	copy_asmbl_7645.p1	insertion	24314.0	16	1000053	1/1	1/1	0/0	0/1	0/0	0/0	0/1	0/1	0/1	0/1	0/1	1/1	0/0	0/0	0/0	0/1	0/0	0/0	0/1	0/1	0/1	0/1	0/1	0/1	0/1	0/1	0/0	1/1	0/0	0/1	1/1	1/1	1/1	0/1	0/1	0/1	0/1	0/0	0/1	0/0	1/1	0/1	0/1	0/0
chr16-E_1076260-1076952	copy_asmbl_7614.p1	deletion	701.0	16	1076260	0/0	0/0	0/1	0/0	0/0	0/0	0/0	0/1	0/0	0/0	0/0	0/0	0/0	0/0	0/0	0/0	0/0	0/0	0/0	0/0	0/1	0/1	0/0	0/0	0/0	0/1	0/0	0/1	0/1	0/1	0/0	0/0	0/0	0/0	0/0	0/0	0/0	0/0	0/0	0/1	0/0	0/0	0/0	0/0
chr16-E_2671760-2673044	copy_asmbl_7141.p1	deletion	1292.0	16	2671760	./.	./.	0/1	./.	0/0	0/1	0/1	0/1	0/1	0/1	0/1	./.	./.	./.	./.	./.	0/0	./.	0/1	0/0	0/1	0/1	0/0	0/1	0/1	0/1	0/1	0/0	0/1	0/1	./.	./.	0/0	0/1	./.	0/1	./.	1/1	./.	0/1	./.	0/1	0/1	./.
chr17-E_683844-687176	asmbl_8208.p1	deletion	3333.0	17	683844	0/0	0/0	0/0	0/1	0/0	0/0	0/0	0/1	0/0	0/0	0/0	0/0	./.	./.	./.	0/0	0/0	./.	0/0	0/0	1/1	1/1	0/0	0/0	0/0	0/1	0/1	0/1	0/0	1/1	0/0	0/0	1/1	0/1	0/1	0/1	0/1	1/1	0/0	0/0	0/0	0/0	0/0	./.
chr17-E_767482-767482	asmbl_8239.p1_1	insertion	69.0	17	767482	0/0	0/0	1/1	0/0	0/0	1/1	1/1	0/1	1/1	1/1	0/0	0/0	./.	0/1	./.	0/1	0/0	0/0	1/1	./.	0/1	0/1	./.	1/1	1/1	0/1	0/0	0/0	1/1	0/1	./.	./.	./.	0/0	0/0	./.	0/0	./.	0/0	1/1	./.	0/0	0/0	1/1
chr17-E_767483-767483	asmbl_8239.p1_2	insertion	69.0	17	767483	0/0	0/0	1/1	0/0	0/0	1/1	1/1	0/1	1/1	1/1	./.	0/0	0/1	0/1	0/1	0/1	0/0	0/0	1/1	./.	0/1	0/1	./.	1/1	1/1	0/1	0/0	0/0	1/1	0/1	./.	./.	./.	0/0	0/0	./.	0/0	./.	0/0	1/1	./.	0/0	0/0	1/1
chr17-E_767483-767483	copy_asmbl_9362.p1	insertion	69.0	17	767483	0/0	0/0	1/1	0/0	0/0	1/1	1/1	0/1	1/1	1/1	./.	0/0	0/1	0/1	0/1	0/1	0/0	0/0	1/1	./.	0/1	0/1	./.	1/1	1/1	0/1	0/0	0/0	1/1	0/1	./.	./.	./.	0/0	0/0	./.	0/0	./.	0/0	1/1	./.	0/0	0/0	1/1
chr17-E_825193-825197	asmbl_8255.p1	insertion	5178.0	17	825193	0/0	0/0	0/1	0/0	0/0	0/1	0/1	0/1	0/1	0/1	0/0	0/0	0/0	0/0	0/0	0/0	0/0	0/1	0/1	0/0	0/1	0/1	0/0	0/1	0/1	0/1	0/0	0/0	0/1	0/1	0/0	0/0	0/0	./.	0/0	0/0	0/0	0/0	0/0	0/1	0/0	0/0	0/0	0/0
chr17-E_898915-898991	asmbl_8280.p1	deletion	68.0	17	898915	0/1	0/1	1/1	0/1	1/1	0/1	0/1	0/1	0/1	0/1	0/1	0/1	1/1	1/1	1/1	1/1	1/1	1/1	0/1	0/0	./.	1/1	0/0	0/1	0/1	0/1	0/0	0/0	0/1	1/1	0/0	0/0	0/0	0/1	0/1	0/0	0/0	0/0	0/0	1/1	0/1	0/1	0/1	1/1
chr17-E_2026971-2026980	asmbl_8541.p1	insertion	482.0	17	2026971	0/0	./.	./.	0/1	0/0	0/0	./.	0/1	./.	0/0	./.	0/0	0/0	0/0	0/0	./.	0/1	0/0	0/0	0/0	0/1	0/1	0/0	./.	0/0	0/1	0/0	0/1	./.	0/1	0/1	0/1	0/0	0/1	0/1	0/1	0/0	0/0	0/1	0/0	0/1	0/1	0/1	0/0
chr18-E_530663-530670	asmbl_9787.p1	insertion	443.0	18	530663	0/0	0/0	0/0	1/1	./.	1/1	0/0	0/1	./.	./.	./.	0/0	./.	./.	./.	./.	0/1	./.	1/1	1/1	0/0	0/0	1/1	./.	1/1	0/1	1/1	./.	0/1	0/0	0/0	./.	1/1	1/1	1/1	0/1	0/1	1/1	0/1	0/0	0/0	0/1	0/1	./.
chr18-E_601550-601738	copy_asmbl_12724.p1	deletion	198.0	18	601550	./.	./.	0/1	0/0	./.	0/0	0/0	0/1	0/0	./.	0/0	./.	0/0	0/1	0/0	./.	0/0	0/0	0/0	0/0	0/1	0/1	0/0	0/0	0/0	0/1	./.	./.	0/1	0/1	./.	./.	0/0	./.	./.	0/0	./.	./.	./.	0/1	./.	./.	./.	./.
chr18-E_840572-840577	copy_asmbl_12815.p1	insertion	11058.0	18	840572	0/1	0/1	0/0	0/1	./.	./.	./.	0/1	./.	./.	./.	0/1	0/0	0/0	0/0	0/0	0/1	0/0	./.	./.	0/1	0/1	./.	./.	./.	0/1	./.	0/1	0/0	0/1	0/1	0/1	./.	0/1	0/1	0/1	0/1	./.	0/1	0/0	0/1	0/0	./.	./.
chr18-E_1247869-1249045	asmbl_9999.p1	deletion	1179.0	18	1247869	0/0	0/0	./.	0/0	0/0	0/0	0/0	0/1	0/0	0/0	0/0	0/0	./.	./.	./.	0/0	./.	0/0	0/0	0/0	0/1	0/1	0/0	0/0	0/0	0/1	0/1	0/1	0/1	0/1	0/0	0/0	0/0	0/0	0/0	0/0	0/0	./.	0/0	./.	0/0	0/0	0/0	0/0
chr18-E_1350847-1360985	asmbl_10025.p1	deletion	10136.0	18	1350847	0/0	0/0	0/1	./.	0/0	0/0	0/0	1/1	0/0	0/0	./.	0/0	0/0	0/0	0/0	0/0	0/0	0/0	0/0	./.	1/1	1/1	1/1	0/0	./.	1/1	1/1	./.	1/1	1/1	./.	./.	./.	0/0	./.	./.	./.	1/1	./.	0/1	./.	0/0	0/0	0/0
chr18-E_1552444-1552450	asmbl_10085.p1	insertion	385.0	18	1552444	./.	./.	0/0	0/0	0/0	0/1	0/1	0/0	0/1	0/1	0/1	./.	0/0	0/0	0/0	0/0	0/0	0/0	0/1	0/0	0/0	0/0	0/0	0/1	0/1	0/0	0/0	0/0	0/0	0/0	0/0	./.	0/0	0/0	0/0	./.	0/0	0/0	0/0	0/1	0/0	0/0	0/0	0/0
chr18-E_1833346-1842235	asmbl_10158.p1	deletion	8893.0	18	1833346	./.	./.	0/1	0/0	0/1	0/1	0/1	0/1	0/1	0/1	0/1	./.	0/0	0/0	0/0	0/0	0/0	0/0	0/1	0/0	0/1	0/1	0/0	0/1	0/1	0/1	0/1	0/1	0/1	0/1	0/0	0/0	0/0	./.	0/0	0/0	0/0	0/1	0/0	0/1	0/0	0/1	0/1	0/1
chr18-E_2944296-2944435	copy_asmbl_13416.p1	deletion	141.0	18	2944296	0/1	0/1	0/0	0/0	0/0	0/0	0/1	0/1	0/1	0/1	0/1	0/1	0/0	0/0	0/0	0/0	0/0	0/0	0/1	0/1	0/1	0/1	0/1	0/1	0/0	0/1	0/1	1/1	0/1	0/1	0/0	0/0	0/0	0/1	0/1	0/0	0/0	0/0	0/0	0/0	0/0	0/1	0/0	0/0
chr18-E_3009056-3045480	asmbl_10463.p1	deletion	36427.0	18	3009056	0/1	0/1	0/1	./.	0/0	0/1	0/1	0/1	0/1	0/1	0/1	0/1	0/0	./.	./.	0/1	0/1	0/0	0/1	./.	0/1	0/1	./.	0/1	0/1	0/1	0/1	./.	0/1	0/1	./.	./.	./.	./.	./.	./.	./.	./.	./.	0/1	./.	0/1	0/1	0/1
[truncated: 33 more columns]
