# Supplementary material for: Population genomics of Puccinia graminis f.sp. tritici highlights the role of admixture in the origin of virulent wheat rust races
Source: Nat Commun. 2022 Oct 21;13:6287. doi: 10.1038/s41467-022-34050-w (PMC9587050; doi:10.1038/s41467-022-34050-w)
Supplement: Supplementary file 8 — Supplementary Data 5 [file 41467_2022_34050_MOESM8_ESM.xlsx]

## Sheet: F2s
MOSAIC grouping for tracing local ancestry of F2s
	group	isolate
Target	F2	B002
	F2	B006
	F2	B008
	F2	B014
	F2	B040
	F2	B042
	F2	B053
	F2	B087
	F2	B098
	F2	B101
	F2	B106
	F2	B108
	F2	B109
	F2	B117
	F2	B025
	F2	B066
	F2	B094
	F2	B099
Source1	4a	78-21-BB463
Source2	7a	75-36-700-3

## Sheet: global_MOSAIC_whole_Pgt_panel
MOSAIC grouping for global MOSAIC analysis based on whole Pgt panel
group	isolate
I	04KEN15604
I	06KEN19V3
I	07KEN24-4
I	14KEN58-1
I	72ETH11-4
II	09ETH8-3
II	84KEN8B
II	87KEN3018-1
II	99EGY4A
III	01TUR17A
III	83TUR1-3
III	84KEN654B
III	84MAR10A
III	86HUN1041A
III	87MDG1054A
III	99EGY5B
IV	12ISR2083
IV	13ETH18-1
IV	13ETH22-2
IV	13ETH23-1
IV	13GER16-1
IV	13GER17-2
IX	01TUR34A
IX	72ETH9-3
IX	87ETH3008D
VI-B	00M063C
VI-B	00MN99C
VI-B	09ID073-2
UN1	72WA1163A
UN1	77MAR15
UN2	83IND4A
UN2	83PAK03-2
UN3	78-21-BB463
VIA	04MN74-1
VIA	61PA80A
VIA	69KS170
VIA	72WA109A
VIA	74MN1409
VIA	75LA4C
VIA	96ZIM1A
VIA	99EGY6A
VIA	99KS76A-1
VIC	01SD80A
VIC	59KS19
VIC	71MN603-2
VIC	73WA399C
VIC	75WA1506
VIC	75WA1781C
VIC	76WA1295A
VIC	76WA1374A
VIC	76WA1374B
VIC	76WA1433B
VIC	76WA1468A
VIC	83ETH13-1
VIC	86MAR179B
VIC	95MN1080
VIC	96MN83A-3
VII	01MN84-A-1-2
VII	81BRA38A

## Sheet: UN2_2_way
MOSAIC grouping for tracing local ancestry of clade UN3 (2-way)
	group	isolate
Targt	UN2	83IND4A
	UN2	83PAK03-2
Source1	IX	01TUR34A
	IX	72ETH9-3
	IX	87ETH3008D
Source2	UN1	72WA1163A
	UN1	77MAR15

## Sheet: VI-A_2_way
MOSAIC grouping for tracing local ancestry of clade VI-A (2-way)
	group	isolate
Target	VIA	04MN74-1
	VIA	61PA80A
	VIA	69KS170
	VIA	72WA109A
	VIA	74MN1409
	VIA	75LA4C
	VIA	96ZIM1A
	VIA	99EGY6A
	VIA	99KS76A-1
Source1	VII	01MN84-A-1-2
	VII	81BRA38A
Source2	UN1	72WA1163A
	UN1	77MAR15

## Sheet: VI-A_3_way
MOSAIC grouping for tracing local ancestry of clade VI-A (3-way)
	group	isolate
Target	VI-A	04MN74-1_S53
	VI-A	61PA80A_S12
	VI-A	69KS170_S49
	VI-A	72WA109A_S25
	VI-A	74MN1049_S66
	VI-A	75LA4C_S48
	VI-A	96ZIM1A_S62
	VI-A	99EGY6A_S23
	VI-A	RKQQC
Source1	VI-C	01SD80A_S13
	VI-C	59KS19_S45
	VI-C	71MN603-2_S43
	VI-C	73WA399C_S20
	VI-C	75WA1506_S57
	VI-C	75WA1781C_S52
	VI-C	76WA1295A_S2
	VI-C	76WA1374A_S63
	VI-C	76WA1374B_S3
	VI-C	76WA1433B_S9
	VI-C	76WA1468A_S10
	VI-C	83ETH13-1_S11
	VI-C	86MAR179B_S20
	VI-C	95MN1080_S52
	VI-C	96MN83A-3_S16
Source2	VII	01MN84-A-1-2_S51
	VII	81BRA38A_S77
Source3	UN1	72WA1163A_S65
	UN1	77MAR15_S8

## Sheet: UN1_2_way
MOSAIC grouping for tracing local ancestry of UN2 (2-way)
	group	isolate
Target	UN1	72WA1163A
	UN1	77MAR15
Source1	VIA	04MN74-1
	VIA	61PA80A
	VIA	69KS170
	VIA	72WA109A
	VIA	74MN1409
	VIA	75LA4C
	VIA	96ZIM1A
	VIA	99EGY6A
	VIA	99KS76A-1
Source2	UN2	83IND4A
	UN2	83PAK03-2

## Sheet: VII_2_way
MOSAIC grouping for tracing local ancestry of VII (2-way)
	group	isolate
Target	VII	01MN84-A-1-2
	VII	81BRA38A
Souce1	VIB	00M063C
	VIB	00MN99C
	VIB	09ID073-2
Source2	VIA	04MN74-1
	VIA	61PA80A
	VIA	69KS170
	VIA	72WA109A
	VIA	74MN1409
	VIA	75LA4C
	VIA	96ZIM1A
	VIA	99EGY6A
	VIA	99KS76A-1

## Sheet: I_2_way
MOSAIC grouping for tracing local ancestry of I (2-way)
	group	isolate
Target	I	04KEN15604
	I	06KEN19V3
	I	07KEN24-4
	I	14KEN58-1
	I	72ETH11-4
Source1	II	09ETH8-3
	II	84KEN8B
	II	87KEN3018-1
Source2	IX	01TUR34A
	IX	72ETH9-3
	IX	87ETH3008D

## Sheet: I_3_way
MOSAIC grouping for tracing local ancestry of I (3-way)
	group	isolate
Target	I	04KEN15604_S6
	I	06KEN19V3_S87
	I	07KEN24-4_S86
	I	14KEN58-1_S89
	I	72ETH11-4_S6
Source1	II	09ETH8-3_S85
	II	84KEN8B_S18
	II	87KEN3018-1_S6
	II	99EGY4A_S39
Source2	IV	12ISR2083_S24
	IV	13ETH18-1_S83
	IV	13ETH22-2_S4
	IV	13ETH23-1_S5
	IV	13GER16-1_S88
	IV	13GER17-2_S54
Source3	IX	01TUR34A_S3
	IX	72ETH9-3_S7
	IX	87ETH3008D_S40

## Sheet: IX_2_way
MOSAIC grouping for tracing local ancestry of IX (2-way)
	group	isolate
Target	IX	01TUR34A
	IX	72ETH9-3
	IX	87ETH3008D
Source1	I	04KEN15604
	I	06KEN19V3
	I	07KEN24-4
	I	14KEN58-1
	I	72ETH11-4
Source2	UN2	83IND4A
	UN2	83PAK03-2

[truncated: 3 more sheets: VI-B_2_way, II_2_way, II_3_way]
