# Supplementary material for: Population genomics of Puccinia graminis f.sp. tritici highlights the role of admixture in the origin of virulent wheat rust races
Source: Nat Commun. 2022 Oct 21;13:6287. doi: 10.1038/s41467-022-34050-w (PMC9587050; doi:10.1038/s41467-022-34050-w)
Supplement: Supplementary file 9 — Supplementary Data 6 [file 41467_2022_34050_MOESM9_ESM.xlsx]

## Sheet: Sheet1
Supplementary Data 6. List of Pgt isolates with virulence scores and their assignemnt to phylogenetic clades.
isolateID	isolate	clade	Sr7a	Sr9h	Sr13	Sr15	Sr16	Sr19Mq	Sr22	Sr25	Sr26	Sr27	Sr28	Sr32	Sr33	Sr35	Sr37	Sr39	Sr40	Sr42	Sr43	Sr44	Sr47	Sr48	Sr50	Sr51	Sr52	Sr53	Sr1RS	sr5	sr21	sr9e	sr7b	sr11	sr6	sr8a	sr9g	sr36	sr9b	sr30	sr17	sr9a	sr9d	sr10	srtmp	sr24	sr31	sr38	srmcn
XXB002.rep1	B002			9	0.67	9			5	7.33	4	0	9	1.33	0.67	0	0	1.33	3	2.33	0	0			0.67	0		2.33	4.67	1.33	5	0.33	9	0.67	8.33	9	9	9	6	5	5	9	9	8	2	5		0	9
XXB006.rep1	B006		3.67	9	0.67	9	9		4	4	1.33	0	0.33	0.67	0	8.33	0.67	0	1.33	8	0	9	0		0	0	0.33	0	4	9	4.67	2.7	5	1.33	0	5	9	0	5	9	0	1.33	9	2.33	5	4.67	4	0	9
XXB008.rep1	B008		3	9	4	9	9		0	2.67	0	0	1.17	0.33		9	0	4	1.33	9	0	0	0		0	0	3	4	4	9	1.67	4.83	5	0	9	4.67	9	0	5	1.33	0	9	0.67	3.67	5	5	1.33	2	9
XXB014.rep1	B014		8.33	8.33	5	8.33	8.33		0	5	2	6.33	8.33	5	4	8	4	0	4	8.33	0	8.33	0			0	9	0	6	8.33	8	1.5	5	9		8	8	0	8	8	8	5	8.33	8.33	5	6	5	0	8
XXB025.rep1	B025			9	2	8.33	9		4.67	5	4		0	4	0	6.67	0	2.67	4	3.67	0.67	0.67			2	0			1.33	8.33	4.67	5.5	5	4	3.67	9	4	0	5	5	0	4	8.33	1.33	0.67	5	4	0	9
XXB040.rep1	B040		8	9	4	8.33	9	9	4	4		0	0	4	0	8	0.33	4	4	9	0.33	0.33		8	4	0	5	0		9	9	4.83	5	1.33	0.67	5	9	0	5	8.33	0	4	9	9	5	5	1.33	0	9
XXB053.rep1	B053		9	9	4	9	9	9	5	5	1.67	0	0	4.67	0	9	0	4	4	9	0	2.67		8.33	4	0	4.33	0		9	0	5.5	5	1.33	8	5	9	0	5.33	5	5		9	9	5	5.33	4	0.33	9
XXB066.rep1	B066		2.33	9	1.33	5.33	9	4.33	4	4	4	0	0	4	0	6.67	0.67	0	4	8	0	0		7.67	0	0	1.5	0			5	8.33	5	1.33	3.67	9	9	0.33	5	9	0	4	9	8	5	5	2.67	0.33	9
XXB087.rep1	B087		3.67	9	2.67	9		9	4		4	0	0		0	8.33	0	4	1.33	9	0	0			0	0	4.67	5			9	5.5	5	0	9		9	0	6.67	5	1.67	9	9	9	5	5.33	4	0	9
XXB098.rep1	B098			9	4	9	9	9	4.67	5	4	0	0	4	0	8.33	0	4	4	9	0	0	0	3.67	2.67	0	1.33	0	4	9	5	0.67	9	1.33	0.33	5	9	0.33	6.67		0	5.33	9	9	5.33	4	4	0	9
XXB101.rep1	B101			9	0.33	9	9		4	4	1.33		0	2.67	0	8.33		0.67	2.67	3.67	0.67	1.33			1.33	0		0.67	0.67	9	5	1.5	5.33	4	0	5	9	0	5.33	5	0.33	2.67	9	2.33		5.33	2.67	0	9
XXB106.rep1	B106		8		5	8	8		5	5	5	0	0	5	0	8		5	5	8	0.33	4			5		5	0	8	8	5	0.67	5	5	0	5	8	0	8	6	0	0.33	8	8	5	8	5	0	8
XXB109.rep1	B109			9	0.67	9	9			1.33	4		1.33	0.67	0	6	0.67	0.67	4		0	2.67			4.33			0.67	4	9	0.67	6.5	5.33	1.33	8	9	9	0	5	5	0	0	9	9	4	4	4	0	9
XXB117.rep1	B117		8.33	9	1.33	9	9	9	4	4	1.33	0	9	4	0	9	0.67	2.67	2.67	9	0.33	9		8.33	2.67		0	0		9	5	5.5	5	9	4	9	9	0	6	9	0.33	1.33	9	9	5	5	4	0	9
XX72ETH11-4.rep1	72ETH11-4	I	8	5	5.33	8	8	6.67	5	5.33	5	5		5	8		5	5	5			4.67	4	5	5	5.33	5	8	5	8	8	8	8	5	8	8	8.33	0	8	5	5	8	8	8	6	5	5	0	9
XX04KEN15604.rep1	04KEN15604	I	9	5.33	6.67	9	9	9	5	5	4	0.67		4			2	4	4	4		5	2	8	5	0	6.67	8	5.33	9	9	9	9	9	9	9	9	1.33	9	9	5.33	9	9	9	7.67	5	9	9	9
XX06KEN19v3.rep1	06KEN19v3	I	9	5.33	6.33	9	9	8.33	5	5	4	0		5	0		4.67	4	4	4		5	2.67	7.67	5	0	7.33	7.33	5.33	9	8.33	9	9	9	9	9	9	0.33	9	8.33	5.33	9	9	9	6.67	9	9	9	9
XX07KEN24-4.rep1	07KEN24-4	I	8.33	5.33	6	9	9	9	4	3.33	4	0		4	5.33		2	4	0	5		0.67	1.33	5.67	4	1.17	5.67	7.33	5	9	9	9	9	9	9	9	9	9	9	9	6.33	9	9	9	6.33	5	9	9	9
XX14KEN58-1.rep1	14KEN58-1	I		4	4	9	9		4	4	4	0	2.33	4	8.33	0	0.67	1.33	4	4	8	8			4	2.33	5.33		5	9	5.33	9	8	9	9	9	9	0	9	9	5	9	9	9	8	8	8	9	9
XX99EGY4A.rep1	99EGY4A	II		5	6.67				5	5.33	5	0	8	5		0	6	4	5	6.67	5	0	4	0	5		8		0	8	8	8	8	8	0		8	2	8	5.33	8	8	8	8	5	5	5	8	8
XX09ETH8-3.rep1	09ETH8-3	II	5		6.67	8	8	8	5	5	5	8		5	5		8		5	5		5		5	5	0	6.67	1.67	5	5	6.67	8	5	6.67	5	5	8	0	6.67	5	6.67	4	4	5	5	5	5	5	8
XX84KEN8B.rep1	84KEN8B	II	6.33		8	9	9	9	4.67	4.67	5	1.33		4	4		0	4.67	4			4			4	0	7.33	6	4.67	9	9	9	9	9	9	5.33	9	0	8.33	5	6.67	9	9	9	5.33	4	4	0	9
XX87KEN3018-1.rep1	87KEN3018-1	II	4	5	6.67	9	9	6	5	5.33	5	9		5.33	5		3.67	5	5			5	3.33	6	4	0	2	8	5	0	8.33	8.33	5	9	5	5	8	0	8	5	8	9	8	4	4	5	5	0	9
XX99EGY5B.rep1	99EGY5B	III	9	9	5		9	8	4	4.67	4	2		4	8		2	4	4	9		9	4	9	0	0	6	4	4	9	9	5	9	9	9		9	9	8.33	9	8	9	9	9	9	5	3	6.33	9
XX84KEN654B.rep1	84KEN654B	III	7		6.67	9	9	9	4	5.33	4	1.33		6.67	4	0	2.33	4	5	9	3.33	7		2.67	0	0.67	7.67	5.33	5	9	9	4	9		9	5	9	9	9	9	9	9	9	9	9	4	4	8.33	9
XX87MDG1054A.rep1	87MDG1054A	III	8.33	8.33	5	8.33	8	8	1.5	6	5	1	8	5.33	6.67	0	5	4	5	8	5	8	5	8	0	0	8	5	5	8	8	4	8	8	5	8	8		8	8	8	8	8	8	8	5	2	8	8
XX84MAR10A.rep1	84MAR10A	III	9		6	8.33	9	9	4	5.33	4	4		4	4		2		4	7.33		0.67		5.67	0	7	6.33	3	4	9	9	4	9	5	9	8.33	9	0	9	5.33	8.33	9	9	9	8.33	4	4	4.67	9
XX86HUN1041A.rep1	86HUN1041A	III		8	6		8	8	0.67		4	0	8	5		0	0.33	5	5	5	4	0.67	4		0		5	5		8	6	5	6.67	2	8	8	8	0	6.67	6	8	8	8	8	6.67	4	5	5	8
XX01TUR17A.rep1	01TUR17A	III	7.67	8	3	9				4	4	0	9	4	2.67	0	3.33	1.33	4	4	0	0			0	0	3	3.67	0	9	9	4	8.33	1.33	9	9	9	0.67	7.33	5	8	9	9	9	8.33	4	0.67	2.67	9
XX83TUR1-3.rep1	83TUR1-3	III	8.33	6.83	5	9	9		1.33	0.33	1.33	0	9	4.67	1.33	0	5.33	0	4	6.33	0	0			0	0	7.33	5	4		8.33	5	5.33	4	9	9	9	0	6.67	4	5	9	9	9	9	5	4	0.67	9
XX13ETH18-1.rep1	13ETH18-1	IV	7.67	9	5.33	9	9	9	5	5	4	4	9	5	0	0	7.67	5	5	9	2.33	9	1.33	9	4	9		5.67	8.33	9	9	9	9	2.67	9	9	9	9	9		8	9	9	9	9	4.67	4	9	9
XX13ETH22-2.rep1	13ETH22-2	IV		9	5.33		9	9	1.33	4	0	1.33	9	4	0	0	0	4	4	9	0	8.33	0.33	8.33	4	0	9	6.33	3.67	8	9	8	8	9	9	9	9	9	8	9	8	8	9	8.33	8.33	8	4	9	9
XX13ETH23-1.rep1	13ETH23-1	IV		9	5	9	9	9	1.33	6.67	0.67	0	9	4.67	0	0	2.33	4.67	4.67	9	0	4	1.17	8.33	2.67	0	9	0.33	1.33	8	9	9	9	5.33		9	9	9	8	9	8	9	9	9	9	4.67	4	9	9
XX13GER16-1.rep1	13GER16-1	IV	8.33	9	4	8.33	9	9	4	5	1.33	0.67	9	6.33	4	0.33	1.83	5	5	8	2.33									9	9	9	9	2.67	9	9	9	1.33	7.33	9	5.33	9	9	9	9	8	4	9	9
XX13GER17-2.rep1	13GER17-2	IV		9	4.67	9	9			5.33	4	1.33	9	5	4	0	1.83	4.67	5	8	8	9			2.67		4		5.33	9	8.33	8.33	8	4	9	9	9	9	7.33	9	5.33	9	8	9	7.33	4	1.33	3.83	9
XX72ETH9-3.rep1	72ETH9-3	IX	8.33	8.33	6.33	9	9	9	4	7.33	4.67	0.67		5.33	4		0.67	4.67	4			9			0.33	0	8.33	6.33	4	9	9	4	9	4	9	5	9	0	9	8.33	8.33	9	9	9	9	5	4	8.33	9
XX87ETH3008D.rep1	87ETH3008D	IX	4.67		7.67	6	9	9	5	5.33	4.67	0.67		4.67	1.33		0.67		4	5.33		3		8	4	7.67	7.33	3.67	5	9	9	8.33	8.33	7.33	9	8.33	9	0	6.67	5	6	9	9	8.33	6.67	5	4	0	9
XX01TUR34A.rep1	01TUR34A	IX	9	9	4	5.33			4	4	2.67		9	4	0	5.33	0.67	1.33	4	4	0.67	8			4	0.5	5.67	7.33	4.67	9	5.33	4	9	2.67	9	9	9	0	9	5	0	9	9	9	5.33	5	4	0	9
XX77MAR15.rep1	77MAR15	UN1	0.67	9	1.33	9	9		1.33	4	4	0		1.33	0	5.67	0	0.33	0.67	7	0	0.67			0	0	2.67	0	1.33	9	9	4.3	5	9	0		9	9	5	4	0	8.33		2	4	5	2.67	0	9
XX72WA1163A.rep1	72WA1163A	UN1	7		2			6.33	5	5	4	0		5	0.33	0	0		4			2.67			0.33	2.33		1.33	0.67	9	9	5	5.33	4	8.33	5	9	9	5	5	0	9	4	2	4	5	4	0	9
XX83IND4A.rep1	83IND4A	UN2		9	5		9	9	5		4	9	0	2			0	0	4	8	0	1.33	0	8.33	2.33		7	0		9	9	8.33	5	4	0	5	9	9	9	5	8.33	9	5	8.33	4	5.33	2	0	9
XX83PAK3-2.rep1	83PAK03-2	UN2	7.67	9	0.67	8.33	8.33	9	1.33	4.67	1.33	0		4	0	8.33	0	0	1.33	8.33	0	8	0.67	1.83	1.33		0	0	5	0	8	0	5	0	0	4	9	0	5	9	7.33	5	9	9	5	5	4	0	9
XX99EGY6A.rep1	99EGY6A	VIA	9	9	2.67	2.33	9		4.67	5	1.33	0	9	4	0	0	0.67	4	4	9	0.67	1.33			2.67	0.33	3.83	0	4	9	9	9	8.33	9	0	9	9	0	5.33	4.67	0	0.67	9	9	9	6.67	1.33	0	9
XX46ZIM1A.rep1	96ZIM1A	VIA		9	0		9	8	4		1.33	0	9	5.33			0	4	4	9	0.67	0.67	0	7.67	4.67	0	7			9	9	9	9	8.33	0	9	9	9	7.33	4	5.33		9	9	9	5.33	1.33	0	9
XX04MN74-1.rep1	04MN74-1	VIA	7.67	6	4	9	9	8.33	4	4	4	0	9	4	0		0.33	4	4	8	0	0	0	8	0	0	8.33	4	4	9	9	4	9	9	9	9	9	9	9	4	0	9	9	4	6.67	5	4	0.33	9
XX61PA80A.rep1	61PA80A	VIA	0.67	5.33	4	9	9	7.67	4	5	4	0	9	4	0	0	0.33	4	4	1.33	0.67	2.67	0	8.33	0.33	0	5.67	0	2	9	9	5	9	9		9	9	8.33	5.33	5	0.83	9	9	1.83	1.33	5	4	0	9
XX72WA109A.rep1	72WA109A	VIA	2.33	9	2	2.33	9	9	5	5	4	0	9	4	0	0	0.33	0	4	9	0	2	0.67	7	2.67	0	3	0.67	5	9	9	8	9	9	0	5	9	4.67	6	5	2.33	4	9	9	8	5	4	0.33	9
XX74MN1049.rep1	74MN1409	VIA	8	8.33	6	5	9	9	5.33	6	1.33	0	8	5	5.33	0	0	5	5	8	5	1.33	1.33	8.33	5	0	8	0	5.33	8.33	8	8	8	8	0	8	8	8	8	5	5	4	8	9	8	6	5	1.67	9
XX75LA4C.rep1	75LA4C	VIA	8	4	4	5	8.33	8	4	4.67	1.33	0	9	4	0	0	0	4	1.33	8.33	0	0	1.33	7.67	0		1.17	0	4		9	4	9	9	0		9	9	8.33	5	0	9	9	0.67	5	4.67	4	0	8
XX99KS76A-1.rep1	99KS76A-1	VIA	8		4.67	8.33	8.33	8	5	6.67	5	8.33	8.33	5	5	0	0.33	5	5	5	1.67	5	0.33	0	0	8	8	5	5	9	8.33	5	8.33	5	8.33	8	8	8.33	8	5.33	6.67	8.33	8.33	1.67	5	5	5	0	8.33
XX00MN99c.rep1	00MN99c	VIB	0.33	9	7.67	9	9	8.33	4.67	5	4	1.33	9	4	0	0	6.33	1.33	4.67	8.33	4.33	2.67	0	7.67	5	0	4.33	0.33	5.33	9	9	5	8.33	4	0.33	5	9	9	9	5	7.33	9	9	9	6	5	4	0	9
XX00MO63C.rep1	00MO63C	VIB		9	5.33		9	9	1.33	4	1.33	0	9	1.33		0	9	1.33	4	9	0	0	0	5.67	4		1	0	5	9	9	1.33	8	0	0	4	9	8.33	8	4	8	8	8	9	5	5	0	1.83	9
XX09ID073-2.rep1	09ID073-2	VIB	8.33	9	4	9	8	9	4	5	0.67	0.67	9	5	0	7.33	0.67	4	2.67	9	0.67	4	0	8	5	7.33	0.67	0	5	9	9	6	5.33	0.67	0	5	9	0	5	5	5.33	9	9	9	5	4	0.67	0	9
XX83ETH13-1.rep1	83ETH13-1	VIC		8.33	1.33		6	8.33	5	0	0.67	0.67	8	0.67		8	1.33	0	2	8	5	0.67	0	8	5		4	0	5	0	5.33	0	8	2	0	8	8	6	5	5	8	2	8	8	6.67	5	5	0	8.33
XX86MAR179B.rep1	86MAR179B	VIC		9	0.67		5.33	9	1.33		0.67	0	8.33	0.67			0.67	0	0.67		0	0	0	1.17	2.67	0	0.67	0		0	3	0	5	0	0	9	9	0	6.67	4.67	8	4	9	9	5	4	0	0	9
XX01SD-80A.rep1	01SD80A	VIC	6.33	9	4	9	9		4	4	1.33	0	9	4	0	7.33	0	1.33	1.33	4	1.33	2			4	3.5	5.67	0	4	9	9	0	5	4	0	4	9	0	5	5			9	9	5	5	4	0	4
XX59KS19.rep1	59KS19	VIC	8.33		5	8.33	8.33	6	5	5	5	5.33		5	0.33	5.33	2.67	5	5	8	0.67	5		0	5	1.33	0.67	0	8	8.33	5	1.33	9	4	0	5	9	0	5	5	6.67	5	4	8.33	8.33	5	5	0	7.33
XX71MN603-2.rep1	71MN603-2	VIC	8.33	9	0	5	9	8.33	1.33	0.67	0	0		0.67		2.67	0	0	0.67	9	0	0	0	2	2.67		0	0	4	8	2.67	0.33	1.33	0.67	0	4	8	0	6	5	5	4	1.33	8.33	5.33		4	0	9
XX73WA399C.rep1	73WA399C	VIC	7	8.33	1.33	4	4.67	9	4	0	0	0	9	0	0	5	0	0	0	8.33	0	0.67	0	2.33	1.33		2	0.67	4.67		9	4	5	1.33	0.67	8.33	9	0	5	5	5	8	4	8.33	4	5	4	0	9
XX75WA1506.rep1	75WA1506	VIC	7.67		1.33			9	2.67	4	0	0		2.67	0	4.67	0		4			2.67			2.67	0		0.67	4	9	9	0	8	2.67	7.67	5	9	0	5	5	5	9	9	9	5	5.33	4	0	9
XX75WA1781C.rep1	75WA1781C	VIC	3.67	8.33	0.33	5.33	5	0	0	2.67	0	0		0	0	4	0	0	0	1.33	0	0	0	0.33	0.67		0	0	5.33	0	7.67	0	5	0	0	2.67	8	0.67	5	1.33	0	8	8.33	8.33	5	5	0.67	0	8.33
XX76WA1295A.rep1	76WA1295A	VIC		9	5.33		8	9	4		0.67	0	9				0			9		0.67	0	5.33	2.67	2.33	7.67	0		9	9	0	5	1.33	3.67	5	9	0.67	5.33	4.67	0.67	9	2.67	9	5	5	1.33	0	9
XX76WA1433B.rep1	76WA1433B	VIC		9	1.33	6.67	9		4.67	4.67	2.67		9	4	0	6	0.67	1.33	1.33		0.67	1.33			2.67	3.67		0.67	2.67	9	9	0.67	5.33	0.67		4	9	8	5.33	4.67	4.67	0.67	8.33	9	5	5	2	0	9
XX76WA1468A.rep1	76WA1468A	VIC		9	4	6			1.33	4	1.33		9	4	0.67	5.33	0	0.67	5		3.67	1.33			2			0.33	1.33	0.67	9	0.67	8.33	0.67	8		9	0	5	4.67	5	2	0.67	4	5	5	4	0	9
XX95MN1080.rep1	95MN1080	VIC	2	9	2.67	9	9	9	4	4	0	0	9	4	0	5	0	1.33	2.67	9	2.33	0.67	0	8.33	2.67	1.17	2.33	0	4.67	9	9	0.67	5	1.33	2	9	9	0	5	4	5	9	9	8.33	6	4	4	0	9
XX01MN84-A-1-2.rep1	01MN84-A-1-2	VII	6	8	5	8	8	8	5	6.67	5		8	6	5	0	8	5	6	8	0.33	8	6	8	5	0	5	6.67	6	9	9	9	8	8.33	8	8	8	8	8	8	8	8	8	8	8	5	4	8	8
XX81BRA38A.rep1	81BRA38A	VII	1.83		2.33	9	9	9	5	5.33	5	4			2.33		9		2.67	9		9		8	7.33	6.33	7.33	4.67	5.33	9	9	9	9	9	9	9	9	9	9	9	7.33	9	9	9	9	5	4	7	9
